# Supplementary material for: Normalization method for metabolomics data using optimal selection of multiple internal standards
Source: BMC Bioinformatics. 2007 Mar 15;8:93. doi: 10.1186/1471-2105-8-93 (PMC1838434; doi:10.1186/1471-2105-8-93)
Supplement: Additional file 1 — Liver lipidomics dataset. The file includes data utilized in demonstration of the normalization method. Data was pre-processed with MZmine software version 0.60, using centroid peak detection, alignment, and de-isotoping steps. The column A shows whether the peaks correspond to internal standards (1) or metabolites (0). Columns B-D are self-descriptive. Columns from E on correspond to different sample runs and corresponding metabolite intensity levels (peak heights). The sample label is coded as < biological sample code>_REP < extraction replicate number> < injection replicate letter>. In the 16-sample repeatability run the sample B was utilized. [file 1471-2105-8-93-S1.xls]

## Sheet: Data
Std	m/z	rt	LipidName	A_REP1A	A_REP1B	A_REP1C	A_REP2A	A_REP2B	A_REP2C	A_REP3A	A_REP3B	A_REP3C	B_REP1A	B_REP1B	B_REP1C	B_REP1D	B_REP1E	B_REP1F	B_REP1G	B_REP1H	B_REP1I	B_REP1J	B_REP2A	B_REP2B	B_REP2C	B_REP3A	B_REP3B	B_REP3C
1	510.351	210.031	LysoGPCho(17:0)	6887.18	6210.96	6535.94	7973.97	6791.28	7039.14	5630.64	5537.8	5119.97	6002.05	5723.5	5723.5	6164.54	6280.6	5932.41	5119.97	4632.5	4121.82	4562.86	5468.16	5932.41	5607.43	5584.22	6489.51	5839.56
1	534.521	381.302	Cer(d18:1/17:0)	1225.88	1101.78	1246.56	1413.37	1101.78	1225.88	1370.76	1749.37	1184.51	1246.56	708.197	1267.24	1143.15	977.685	1205.71	1143.15	1163.83	1039.73	1143.15	1143.15	640.806	703.849	853.59	1205.19	1122.46
1	762.6	388.435	GPCho(34:0)	651.675	684.284	625.588	598.28	645.154	779.345	548.28	567.511	532.936	483.813	511.884	588.665	522.41	565.588	494.34	538.665	407.05	483.813	419.748	478.55	544.434	534.819	571.357	598.28	592.511
1	720.555	391.73	GPEth(34:0)	333.331	346.188	362.605	368.955	391.177	376.891	344.759	330.473	323.331	311.902	341.902	351.902	351.902	370.542	361.018	331.902	306.188	271.902	255.843	266.232	263.635	249.349	344.759	364.193	317.616
1	866.827	543.195	TAG(51:0)	177.921	168.621	198.7	137.281	174.424	155.853	150.049	205.193	183.115	180.518	198.7	206.492	192.206	176.746	154.692	255.843	249.349	337.616	357.844	134.96	117.549	147.728	192.206	170.942	158.174
0	496.336	189.232	LysoGPCho(16:0)	3212.78	2973.83	2839.46	2516.54	2668.06	2971.21	2089.25	1876.12	1373.25	2495.01	2516.54	2645.71	2817.94	2841.6	2861.38	2710.29	2025.09	2024.66	2196.46	1475.41	1581.31	1707.17	2645.71	2388.92	2451.95
0	494.323	156.968	LysoGPCho(16:1)	72.0823	63.4516	77.5738	60.2224	64.5281	64.5281	52.7004	40.0421	35.8227	54.8402	54.8402	56.9931	65.6045	60.2224	45.3164	58.0695	47.4261	31.681	41.097	20.3056	20.3056	29.6128	64.5281	44.2616	42.1519
0	524.37	230.298	LysoGPCho(18:0)	3531.14	2797.23	2820.51	3190.82	3278.68	3234.75	2624.18	2324.77	2258.2	3107.74	2430.42	2430.42	2667.24	3038.86	2581.12	2538.07	2195.16	1918.14	1791.56	1269	1308.61	1601.69	2516.54	2581.12	2110.34
0	522.35	197.159	LysoGPCho(18:1)	774.583	781.726	682.11	796.012	772.202	738.869	577.126	435.621	445.217	438.796	464.515	469.778	400.701	468.024	413.399	399.113	291.902	286.188	281.902	169.782	201.297	190.908	299.045	350.473	273.331
0	520.336	161.778	LysoGPCho(18:2)	397.526	414.986	430.859	440.383	466.269	464.515	362.605	299.045	311.902	357.844	327.616	391.177	426.097	354.759	365.78	388.002	274.759	269.045	249.349	220.778	225.973	216.882	331.902	299.045	309.045
0	518.319	191.48	LysoGPCho(18:3)	174.424	199.999	189.609	196.103	211.687	185.713	179.219	185.713	192.206	183.115	215.583	190.908	189.609	180.518	185.713	193.505	199.999	206.492	201.297	179.219	190.908	166.3	199.999	190.908	192.206
0	552.403	266.923	LysoGPCho(20:0)	68.8338	64.5281	60.2224	69.9102	69.9102	76.4755	58.0695	37.9324	42.1519	97.8228	115.232	116.393	96.6622	105.947	100.144	112.911	83.0653	69.9102	69.9102	68.8338	67.7573	61.2988	126.839	101.305	107.108
0	550.387	234.734	LysoGPCho(20:1)	97.8228	134.963	109.429	89.6984	94.3409	95.5015	79.7704	66.6809	63.4516	68.8338	61.2988	69.9102	69.9102	74.2789	59.1459	58.0695	40.0421	36.8776	35.8227	29.6128	26.5104	25.4763	47.4261	46.3712	44.2616
0	546.35	229.897	LysoGPCho(20:3e)	677.762	623.415	664.719	673.415	703.849	679.936	675.588	636.458	561.742	590.588	640.806	615.588	632.11	605.973	520.655	584.819	515.392	524.164	478.55	513.638	487.322	476.796	615.588	555.973	565.588
0	544.336	161.255	LysoGPCho(20:4)	410.224	394.351	391.177	411.812	429.272	430.859	367.367	321.902	327.616	189.609	211.687	229.869	225.973	223.375	205.193	196.103	162.818	160.497	147.73	111.75	116.393	112.911	203.895	205.193	185.713
0	544.34	197.712	LysoGPCho(20:4)	160.497	194.804	210.388	194.804	194.804	193.505	174.424	144.248	136.124	126.839	124.517	124.517	140.766	144.248	137.284	117.554	100.144	90.859	80.8687	59.1459	63.4516	59.1459	109.429	110.59	83.0653
0	568.335	159.029	LysoGPCho(22:6)	563.665	555.973	604.049	499.603	550.203	557.896	448.726	344.759	407.05	427.685	475.041	504.866	499.603	473.287	482.059	453.989	349.045	304.759	317.616	174.424	203.895	206.492	372.129	378.479	356.256
0	568.342	177.728	LysoGPCho(22:6)	75.3773	69.9102	76.4755	73.1806	63.4516	73.1806	58.0695	42.1519	47.4261	31.681	45.3164	42.1519	42.1519	44.2616	35.8227	35.8227	28.5786	34.7834	26.5104	16.2025	14.1772	26.5104	33.7493	28.5786	29.6128
0	482.323	233.369	LysoGPEth(18:0)	76.4755	69.9102	68.8338	66.6809	62.3752	67.7573	46.3712	43.2067	43.2067	56.9931	63.4516	62.3752	54.8402	64.5281	59.1459	48.481	46.3712	45.3164	49.5358	28.5786	33.7493	35.8227	54.8402	53.7638	44.2616
0	480.313	200.704	LysoGPEth(18:1)	32.7151	28.5786	28.5786	27.5445	32.7151	31.681	23.408	19.2715	21.3398	26.5104	22.3739	24.4421	23.408	22.3739	20.3056	19.2715	21.3398	17.2152	19.2715	16.2025	12.1519	16.2025	18.2374	21.3398	18.2374
0	464.313	233.169	LysoGPEth(18:2e)	55.9167	54.8402	53.7638	49.5358	63.4516	52.7004	33.7493	34.7834	32.7151	55.9167	53.7638	52.7004	61.2988	49.5358	47.4261	44.2616	35.8227	33.7493	30.6469	24.4421	29.6128	23.408	35.8227	41.097	35.8227
0	510.356	238.396	LysoGPEth(20:0	37.9324	45.3164	41.097	55.9167	47.4261	54.8402	37.9324	34.7834	29.6128	43.2067	40.0421	46.3712	52.7004	50.5907	56.9931	46.3712	40.0421	37.9324	52.7004	22.3739	27.5445	34.7834	35.8227	43.2067	35.8227
0	492.342	201.868	LysoGPEth(20:2e)	42.1519	28.5786	34.7834	35.8227	47.4261	34.7834	30.6469	22.3739	28.5786	30.6469	30.6469	30.6469	38.9873	37.9324	36.8776	31.681	21.3398	23.408	24.4421	24.4421	23.408	23.408	30.6469	30.6469	28.5786
0	492.341	210.092	LysoGPEth(20:2e)	492.585	455.743	452.234	445.217	504.866	462.76	407.05	353.331	354.759	426.097	443.558	426.097	434.034	473.287	434.034	405.463	343.331	320.473	340.473	344.759	402.288	405.463	407.05	410.224	422.923
0	504.307	233.736	LysoGPEth(20:3)	83.0653	69.9102	74.2789	68.8338	80.8687	65.6045	65.6045	51.6455	65.6045	64.5281	72.0823	63.4516	61.2988	66.6809	65.6045	62.3752	58.0695	50.5907	51.6455	36.8776	38.9873	43.2067	47.4261	59.1459	54.8402
0	313.272	191.827	MAG(16:0)	49.5358	41.097	60.2224	35.8227	53.7638	44.2616	30.6469	33.7493	27.5445	52.7004	44.2616	44.2616	44.2616	49.5358	41.097	43.2067	37.9324	30.6469	33.7493	20.3056	24.4421	21.3398	36.8776	40.0421	38.9873
0	341.303	233.067	MAG(18:0)	123.357	115.232	104.787	118.714	119.875	107.108	78.6721	66.6809	89.6984	93.1802	96.6622	97.8228	93.1802	117.554	89.6984	100.144	84.1636	69.9102	70.9866	51.6455	49.5358	51.6455	85.2619	78.6721	88.5568
0	339.288	200.735	MAG(18:1)	42.1519	43.2067	45.3164	42.1519	45.3164	44.2616	33.7493	32.7151	26.5104	32.7151	31.681	31.681	34.7834	30.6469	25.4763	30.6469	33.7493	23.408	23.408	15.1899	16.2025	21.3398	28.5786	24.4421	25.4763
0	385.272	161.18	MAG(22:6)	100.144	117.554	107.108	90.859	95.5015	100.144	73.1806	69.9102	65.6045	93.1802	86.3602	88.5568	97.8228	84.1636	96.6622	81.967	76.4755	70.9866	63.4516	41.097	51.6455	46.3712	90.859	76.4755	76.4755
0	552.535	381.833	Cer(d18:0/17:0)Phyto	23.408	19.2715	21.3398	21.3398	23.408	19.2715	26.5104	23.408	33.7493	18.2374	17.2152	16.2025	24.4421	17.2152	19.2715	20.3056	18.2374	23.408	28.5786	19.2715	26.5104	23.408	18.2374	18.2374	19.2715
0	622.608	410.859	Cer(d18:0/22:0)	18.2374	19.2715	22.3739	25.4763	25.4763	23.408	20.3056	21.3398	18.2374	28.5786	29.6128	33.7493	30.6469	29.6128	34.7834	25.4763	30.6469	28.5786	29.6128	17.2152	16.2025	17.2152	28.5786	27.5445	34.7834
0	520.513	373.054	Cer(d18:1/16:0)	56.9931	58.0695	65.6045	49.5358	49.5358	52.7004	46.3712	52.7004	48.481	36.8776	41.097	41.097	46.3712	53.7638	32.7151	40.0421	38.9873	45.3164	54.8402	63.4516	69.9102	68.8338	45.3164	42.1519	36.8776
0	604.599	410.484	Cer(d18:1/22:0)	575.203	638.632	645.154	619.434	662.545	588.665	499.603	504.866	462.76	772.202	769.821	796.012	501.357	767.44	708.197	753.155	666.893	613.665	647.328	573.28	598.28	611.742	755.536	811.377	760.297
0	618.62	415.908	Cer(d18:1/23:0)	127.999	146.569	138.445	107.108	159.336	126.839	104.787	96.6622	96.6622	111.75	115.232	125.678	133.802	117.554	101.305	129.16	100.144	89.6984	97.8228	72.0823	89.6984	74.2789	118.714	118.714	118.714
0	610.558	383.637	Cer(d18:1/23:4)	38.9873	46.3712	46.3712	41.097	50.5907	45.3164	54.8402	44.2616	37.9324	29.6128	30.6469	29.6128	26.5104	40.0421	41.097	29.6128	31.681	30.6469	28.5786	53.7638	56.9931	51.6455	27.5445	29.6128	46.3712
0	632.637	421.795	Cer(d18:1/24:0)	253.245	264.934	251.947	249.349	245.453	249.349	166.3	184.414	153.533	297.616	284.759	329.045	303.331	343.331	269.045	303.331	261.038	235.064	273.331	201.297	210.388	215.583	330.473	330.473	344.759
0	630.615	408.538	Cer(d18:1/24:1)	791.781	584.819	571.357	762.678	741.25	609.819	743.631	715.06	710.371	573.28	609.819	623.415	697.328	634.284	577.126	604.049	511.884	483.813	462.76	386.415	426.097	395.939	623.415	596.357	536.742
0	648.632	407.973	Cer(d18:1/24:1)Phyto	35.8227	34.7834	29.6128	37.9324	37.9324	34.7834	26.5104	31.681	30.6469	22.3739	23.408	20.3056	29.6128	26.5104	25.4763	29.6128	19.2715	19.2715	28.5786	18.2374	15.1899	17.2152	18.2374	25.4763	20.3056
0	612.559	394.899	DAG(34:1)	79.7704	67.7573	45.3164	48.481	56.9931	72.0823	61.2988	77.5738	63.4516	49.5358	63.4516	44.2616	50.5907	43.2067	54.8402	55.9167	44.2616	26.5104	38.9873	45.3164	56.9931	48.481	40.0421	47.4261	41.097
0	574.517	382.353	DAG(34:6)	62.3752	62.3752	75.3773	66.6809	55.9167	56.9931	63.4516	94.3409	50.5907	60.2224	52.7004	52.7004	53.7638	50.5907	55.9167	55.9167	53.7638	38.9873	37.9324	76.4755	92.0196	74.2789	59.1459	56.9931	51.6455
0	628.584	398.308	DAG(35:0)	129.16	132.642	139.605	137.284	144.248	139.605	94.3409	103.626	90.859	104.787	118.714	107.108	95.5015	103.626	105.947	102.465	88.5568	80.8687	83.0653	72.0823	83.0653	87.4585	88.5568	108.268	101.305
0	638.577	393.963	DAG(36:2)	141.927	134.963	96.6622	86.3602	144.248	103.626	123.357	114.072	84.1636	42.1519	45.3164	42.1519	52.7004	40.0421	48.481	47.4261	43.2067	30.6469	26.5104	64.5281	59.1459	61.2988	41.097	51.6455	37.9324
0	658.542	374.542	DAG(38:6)	20.3056	20.3056	22.3739	19.2715	19.2715	17.2152	27.5445	25.4763	28.5786	20.3056	20.3056	19.2715	20.3056	20.3056	18.2374	24.4421	19.2715	23.408	24.4421	16.2025	19.2715	20.3056	13.1646	18.2374	11.1392
0	506.358	230.387	GPCho(18:2)	198.7	175.585	187.012	189.609	184.414	201.297	145.409	136.124	125.678	160.497	166.3	168.621	169.782	180.518	147.73	150.051	122.196	104.787	95.5015	95.5015	93.1802	93.1802	163.979	141.927	130.32
0	502.325	161.829	GPCho(18:4)	29.6128	29.6128	34.7834	32.7151	33.7493	35.8227	25.4763	22.3739	22.3739	23.408	27.5445	26.5104	31.681	30.6469	27.5445	25.4763	20.3056	19.2715	19.2715	14.1772	13.1646	13.1646	20.3056	23.408	25.4763
0	542.322	162.224	GPCho(20:5)	96.6622	107.108	89.6984	109.429	104.787	103.626	97.8228	103.626	100.144	100.144	102.465	108.268	96.6622	108.268	111.75	103.626	98.9834	103.626	81.967	104.787	107.108	98.9834	114.072	109.429	110.59
0	574.384	267.118	GPCho(22:3)	14.1772	20.3056	16.2025	25.4763	18.2374	22.3739	15.1899	14.1772	12.1519	29.6128	28.5786	32.7151	28.5786	27.5445	31.681	23.408	25.4763	18.2374	20.3056	14.1772	16.2025	15.1899	29.6128	33.7493	27.5445
0	572.372	235.485	GPCho(22:4)	42.1519	43.2067	40.0421	36.8776	42.1519	33.7493	31.681	24.4421	24.4421	23.408	24.4421	22.3739	26.5104	23.408	23.408	21.3398	16.2025	20.3056	19.2715	12.1519	11.1392	8.10126	20.3056	22.3739	21.3398
0	704.523	340.464	GPCho(30:1)	21.3398	23.408	21.3398	27.5445	22.3739	27.5445	17.2152	26.5104	23.408	27.5445	33.7493	34.7834	36.8776	40.0421	32.7151	28.5786	27.5445	27.5445	26.5104	15.1899	21.3398	20.3056	35.8227	37.9324	42.1519
0	734.575	374.62	GPCho(32:0)	798.393	769.821	808.746	803.483	772.202	786.488	734.107	767.44	743.631	765.06	765.06	814.009	769.821	808.746	858.746	798.393	800.851	748.393	806.114	796.012	806.114	736.488	788.869	708.197	784.107
0	720.589	383.432	GPCho(32:0e)	87.4585	72.0823	69.9102	101.305	70.9866	93.1802	58.0695	63.4516	63.4516	75.3773	92.0196	89.6984	98.9834	95.5015	101.305	89.6984	79.7704	72.0823	68.8338	101.305	102.465	105.947	84.1636	102.465	81.967
0	732.557	359.345	GPCho(32:1)	577.126	658.197	567.511	677.762	617.511	634.284	613.665	580.973	563.665	811.377	753.155	786.488	806.114	957.002	798.393	793.631	781.726	675.588	755.536	808.746	803.483	765.06	774.583	755.536	760.297
0	730.54	343.132	GPCho(32:2)	218.18	259.739	232.466	276.188	249.349	290.473	187.012	176.746	206.492	259.739	271.902	293.331	287.616	336.188	276.188	284.759	269.045	276.188	227.271	179.219	173.264	185.713	300.473	300.473	333.331
0	802.544	343.165	GPCho(32:2)	84.1614	78.6702	75.3754	78.6702	69.9086	62.374	86.3578	93.1778	85.2596	84.1614	69.9086	55.9157	66.6795	70.985	64.5268	84.1614	76.4736	94.3384	93.1778	102.463	103.624	94.3384	60.2213	78.6702	72.0806
0	760.583	374.763	GPCho(34:1)	5514.58	5793.13	6210.96	5607.43	6210.96	5839.56	5491.37	5421.73	5561.01	6327.02	5630.64	6118.11	6094.9	5955.62	5793.13	6002.05	5282.46	5653.86	5607.43	5143.18	4841.42	4678.93	5769.92	6234.18	5793.13
0	760.587	379.892	GPCho(34:1)	1643.88	793.928	726.964	814.009	1393.93	1371.17	1163.83	1246.56	1081.1	1833.75	814.009	1287.92	833.146	1875.95	1855.02	853.59	283.331	1496.2	722.202	1184.51	1370.65	793.631	724.583	806.114	806.114
0	760.591	404.838	GPCho(34:1)	67.7573	70.9866	74.2789	84.1636	64.5281	79.7704	62.3752	50.5907	49.5358	87.4585	85.2619	89.6984	94.3409	87.4585	103.626	115.232	88.5568	92.0196	105.947	50.5907	52.7004	64.5281	86.3602	95.5015	86.3602
0	758.569	361.741	GPCho(34:2)	5816.35	6573.25	6396.66	6863.96	6582.36	5885.98	6048.47	5955.62	6480.39	6303.81	6675.5	6280.6	6930.55	6396.66	6701.48	6628.79	6118.11	5793.13	6535.94	5653.86	5607.43	5630.64	6764.47	7237.01	7146.92
0	837.847	367.741	GPCho(34:2)	22.3735	25.4756	25.4756	35.8213	32.7139	30.6458	20.3054	29.6118	22.3735	27.5437	29.6118	27.5437	28.5778	32.7139	33.748	30.6458	18.2373	25.4756	30.6458	20.3054	26.5097	27.5437	31.6799	31.6799	35.8213
0	758.57	367.844	GPCho(34:2)	1163.83	854.688	1391.44	1267.24	977.685	796.012	1582.14	806.114	770.86	1812.66	928.725	842.957	2323.04	760.297	1391.44	1412.95	76.4755	2236.93	757.917	1039.73	2024.23	414.986	1939.41	788.869	769.821
0	758.571	404.818	GPCho(34:2)	48.481	54.8402	52.7004	72.0823	69.9102	70.9866	46.3712	37.9324	38.9873	64.5281	72.0823	73.1806	69.9102	75.3773	78.6721	66.6809	72.0823	74.2789	69.9102	53.7638	47.4261	53.7638	77.5738	72.0823	88.5568
0	758.574	412.264	GPCho(34:2)	30.6469	42.1519	33.7493	44.2616	38.9873	42.1519	29.6128	20.3056	27.5445	43.2067	40.0421	58.0695	48.481	61.2988	43.2067	50.5907	43.2067	58.0695	47.4261	28.5786	31.681	27.5445	48.481	44.2616	49.5358
0	744.584	370.457	GPCho(34:2e)	38.9873	41.097	35.8227	25.4763	32.7151	37.9324	24.4421	24.4421	22.3739	31.681	31.681	36.8776	41.097	32.7151	33.7493	35.8227	33.7493	31.681	33.7493	54.8402	59.1459	63.4516	37.9324	43.2067	32.7151
0	756.552	345.443	GPCho(34:3)	896.053	853.59	793.631	786.488	803.483	977.685	781.726	729.345	793.631	640.806	673.415	666.893	692.979	699.501	712.678	692.979	688.632	609.819	666.893	529.427	518.901	496.094	793.631	781.726	741.25
0	756.553	345.972	GPCho(34:3)	896.053	853.59	793.631	786.488	803.483	977.685	781.726	808.746	706.023	640.806	673.415	666.893	692.979	699.501	712.678	692.979	688.632	609.819	666.893	529.427	518.901	496.094	793.631	781.726	741.25
0	754.542	339.923	GPCho(34:4)	75.3773	73.1806	72.0823	76.4755	86.3602	78.6721	61.2988	64.5281	65.6045	62.3752	62.3752	36.8776	72.0823	86.3602	70.9866	61.2988	63.4516	63.4516	56.9931	38.9873	47.4261	34.7834	86.3602	80.8687	73.1806
0	752.525	326.147	GPCho(34:5)	14.1772	14.1772	15.1899	16.2025	12.1519	18.2374	11.1392	12.1519	15.1899	19.2715	21.3398	21.3398	24.4421	31.681	26.5104	24.4421	16.2025	19.2715	18.2374	10.1266	11.1392	9.11392	23.408	23.408	28.5786
0	788.616	387.929	GPCho(36:1)	3106.01	3168.8	3190.76	3346.63	3869.3	3656.38	3390.56	3147.32	2798.5	2775.22	2732.17	2971.11	2776.1	3657.89	2819.16	3507.88	2667.2	2646.06	2193.59	1918.12	2280.82	2172.32	2950.95	2798.5	3190.76
0	786.599	376.958	GPCho(36:2)	4562.82	5027.08	4469.97	5259.21	5143.15	5050.29	5143.15	4725.31	4818.16	4702.1	4377.12	4980.66	4586.04	4516.39	4261.05	4400.33	4609.25	4377.12	4469.97	4052.13	4516.39	3821.63	4725.31	5421.7	5491.34
0	786.599	383.741	GPCho(36:2)	353.331	977.678	1349.95	1413.76	1939.22	1559.47	2086.9	805.999	1643.86	324.759	1039.72	1960.32	1645.83	998.36	1436.11	748.288	460.992	1538.38	793.526	253.245	1371.16	1185.43	977.678	1454.3	1707.15
0	784.583	365.172	GPCho(36:3)	3522.37	3432.39	3773.97	3889.65	3102.91	3587.88	3190.77	3190.77	2996.63	2174.48	2624.15	2430.4	2538.04	3038.38	2131.85	2494.98	2494.98	2430.4	2344.29	1854.83	1960.49	1960.32	2817.9	2735.24	2193.85
0	782.565	347.933	GPCho(36:4)	1101.77	874.508	803.387	1225.86	1498.16	1287.91	915.633	915.633	894.951	1101.77	1060.41	712.592	894.951	915.633	1019.04	1019.04	736.401	1081.09	853.587	729.733	760.211	963.912	956.998	1246.55	894.951
0	782.568	358.315	GPCho(36:4)	6210.95	5769.9	5769.9	5653.84	5723.48	5514.56	5793.12	5909.18	5352.07	4121.78	4818.17	4052.14	4191.42	4377.12	4028.93	4122.16	4214.63	4261.06	4168.21	3478.44	4052.14	3936.08	4005.72	3912.87	4307.48
0	782.576	368.228	GPCho(36:4)	235.064	167.461	179.219	174.424	163.979	233.765	132.641	132.641	184.414	172.103	136.123	198.7	160.497	194.804	194.804	133.802	146.569	126.838	125.677	143.087	97.8217	121.035	114.071	139.605	167.461
0	782.575	382.227	GPCho(36:4)	69.9094	68.8331	79.7694	73.1798	68.8331	77.5729	59.1454	62.3746	63.451	61.2982	65.6038	61.2982	55.9162	55.9162	74.2781	69.9094	70.9858	68.8331	75.3763	45.316	49.5354	58.069	62.3746	65.6038	61.2982
0	754.618	381.496	GPCho(36:4ee)	27.5445	25.4763	28.5786	23.408	24.4421	26.5104	22.3739	32.7151	18.2374	26.5104	23.408	27.5445	28.5786	28.5786	29.6128	30.6469	28.5786	19.2715	20.3056	22.3739	30.6469	30.6469	31.681	33.7493	23.408
0	780.548	334.509	GPCho(36:5)	58.0691	64.5275	81.9661	80.8678	94.3398	84.1627	55.9163	58.0691	60.2219	67.7567	76.4747	85.2609	93.1792	86.3592	79.7695	83.0643	68.8331	68.8331	76.4747	37.9321	49.5355	41.0966	97.8218	111.75	101.304
0	780.551	345.431	GPCho(36:5)	3058.99	3390.58	3278.64	4098.57	3866.44	3544.34	3168.82	3402.74	3037.02	3982.51	4353.91	4539.62	4446.77	4516.41	4423.55	4400.34	4052.15	3982.51	3873.06	3234.71	3197.19	3060.79	5328.86	4377.13	4794.96
0	780.563	368.988	GPCho(36:5)	22.3738	21.3397	20.3056	19.2715	24.442	30.6466	23.4079	17.2152	19.2715	25.4761	25.4761	21.3397	23.4079	27.5443	22.3738	24.442	23.4079	29.6125	32.7148	24.442	25.4761	26.5102	22.3738	27.5443	29.6125
0	778.538	327.903	GPCho(36:6)	85.261	98.9825	96.6613	114.071	124.517	144.248	84.1627	69.9096	84.1627	154.693	136.123	141.926	134.963	148.89	138.444	123.356	119.874	136.123	136.123	61.2983	75.3765	77.5731	170.943	166.3	167.461
0	778.538	333.404	GPCho(36:6)	129.159	125.677	140.766	158.175	155.854	151.212	100.143	86.3593	104.786	151.212	162.818	150.051	163.979	168.621	181.817	163.979	132.641	130.32	137.284	66.6804	70.986	69.9096	167.461	181.817	174.424
0	778.542	346.496	GPCho(36:6)	35.8224	36.8773	28.5785	28.5785	33.749	30.6467	38.987	37.9321	50.5904	23.4079	23.4079	21.3397	18.2374	21.3397	18.2374	20.3056	24.442	19.2715	21.3397	27.5443	24.442	24.442	28.5785	20.3056	23.4079
0	816.655	399.311	GPCho(38:1)	253.245	276.188	293.331	313.331	303.331	349.045	246.752	263.635	219.479	259.739	299.045	320.473	303.331	294.759	277.616	280.473	237.661	188.31	151.211	141.925	189.609	174.424	264.934	320.473	294.759
0	814.632	388.155	GPCho(38:2)	571.248	658.113	596.302	605.938	609.792	634.256	592.447	590.52	542.34	577.03	627.75	684.14	584.738	655.945	629.918	605.938	510.005	548.122	452.22	452.22	529.267	474.984	640.763	658.113	767.209
0	812.619	379.709	GPCho(38:3)	2538	2753.28	2949.59	2581.06	2865.23	2624.11	2647.77	2322.73	2387.31	1749.33	1833.71	1960.3	1728.54	2110.73	2003.95	2002.66	1476.21	1749.33	1580.55	1205.17	1601.65	1246.53	956.989	1960.3	1517.99
0	810.598	365.139	GPCho(38:4)	701.505	769.608	745.798	724.37	694.997	649.443	662.458	701.505	660.289	248.051	394.351	373.717	386.415	346.188	344.759	350.473	364.193	329.045	310.473	267.616	270.473	309.045	343.331	354.759	341.902
0	810.599	372.695	GPCho(38:4)	5305.61	5607.38	5235.96	6002.01	5885.94	4377.07	4655.63	4585.99	5189.54	3564.98	3476.26	3826.57	3866.37	3411.23	3623.9	3234.65	2905.67	3543.02	3278.58	2219.23	3449.11	2972.87	3848.54	3479.62	3568.73
0	808.582	358.073	GPCho(38:5)	1329.78	1308.58	1519.24	1246.53	1412.92	1288.83	1308.68	1559.77	1539.5	1143.12	1225.85	1060.4	1039.72	998.354	1225.85	1019.03	1081.08	1246.53	1039.72	956.99	936.309	1246.64	1081.08	1287.89	1019.04
0	808.588	362.185	GPCho(38:5)	1329.78	781.521	803.257	755.331	774.379	684.157	660.292	779.141	774.379	812.458	803.257	998.354	833.997	808.52	783.903	1101.76	853.583	798.188	760.093	717.236	743.426	721.998	811.152	853.583	800.625
0	808.589	382.632	GPCho(38:5)	36.8767	43.2058	48.4801	49.5349	41.0961	43.2058	44.2607	47.4252	36.8767	49.5349	44.2607	40.0412	40.0412	34.7825	44.2607	49.5349	64.5266	54.8392	46.3704	42.1509	43.2058	42.1509	47.4252	48.4801	49.5349
0	806.564	351.717	GPCho(38:6)	7714.23	8207.73	8753.2	8129.82	8519.42	8493.45	7172.88	8181.76	7257.45	7973.97	8701.24	7999.95	8036.68	7818.12	8155.79	8259.69	8415.53	8207.73	8623.32	6164.51	6187.72	6443.07	8753.2	8519.42	8571.38
0	806.574	369.094	GPCho(38:6)	89.6955	89.6955	96.6595	95.4988	78.6699	90.8562	86.3576	72.0805	84.1611	85.2594	89.6955	98.9809	100.142	80.8664	122.194	101.302	111.748	114.07	109.427	73.1787	70.9849	78.6699	102.463	96.6595	98.9809
0	806.58	384.622	GPCho(38:6)	40.0413	50.5898	65.603	48.4801	49.5349	51.6447	40.0413	41.0961	44.2607	61.2975	61.2975	65.603	55.9156	66.6794	73.1787	79.7682	81.9647	77.5717	79.7682	31.6803	38.9864	43.2058	74.277	54.8393	59.1448
0	792.585	387.756	GPCho(38:6e)	56.9924	49.5352	52.6998	52.6998	60.2215	63.4507	47.4255	49.5352	45.3158	49.5352	62.3743	54.8396	52.6998	59.1451	50.5901	58.0688	58.0688	55.916	61.2979	33.7487	36.877	47.4255	50.5901	58.0688	56.9924
0	804.55	335.364	GPCho(38:7)	677.658	772.016	781.54	673.319	769.635	808.541	577.048	567.417	621.355	688.508	638.601	634.262	668.979	701.527	808.541	722.016	609.797	619.429	629.922	306.188	410.224	329.045	788.683	699.357	684.168
0	804.562	348.331	GPCho(38:7)	61.2976	53.7629	56.9921	70.9849	47.4253	52.6996	63.4503	74.277	53.7629	36.8768	34.7826	35.8219	33.7485	35.8219	35.8219	50.5898	37.9316	41.0962	45.3156	42.151	58.0685	64.5267	37.9316	42.151	41.0962
0	802.539	327.968	GPCho(38:8)	12.1519	10.1266	15.1899	16.2025	21.3396	17.2152	10.1266	8.10126	10.1266	12.1519	15.1899	16.2025	21.3396	17.2152	19.2714	12.1519	14.1772	15.1899	12.1519	9.11392	15.1899	8.10126	23.4078	20.3055	18.2374
0	802.543	345.839	GPCho(38:8)	95.4991	80.8666	100.142	78.6702	69.9086	75.3754	104.784	136.122	119.873	84.1614	76.4736	64.5268	66.6795	70.985	65.6031	84.1614	97.8204	102.463	98.9811	115.23	122.194	112.909	74.2772	78.6702	72.0806
0	800.527	328.191	GPCho(38:9)	23.4078	20.3055	23.4078	36.8768	29.6123	34.7827	19.2714	15.1899	19.2714	34.7827	35.822	34.7827	34.7827	38.9865	37.9317	33.7486	33.7486	30.6464	20.3055	16.2025	16.2025	19.2714	47.4254	41.0963	33.7486
0	800.523	333.263	GPCho(38:9)	27.5441	28.5782	29.6123	31.6804	32.7145	34.7827	27.5441	22.3737	24.4418	36.8768	30.6464	31.6804	33.7486	32.7145	29.6123	32.7145	34.7827	21.3396	24.4418	14.1772	17.2152	18.2374	29.6123	31.6804	32.7145
0	844.689	408.912	GPCho(40:1)	18.2373	15.1899	8.10126	10.1266	13.1646	13.1646	10.1266	9.11392	10.1266	17.2152	24.4415	18.2373	15.1899	15.1899	20.3054	15.1899	13.1646	20.3054	12.1519	10.1266	18.2373	9.11392	22.3735	22.3735	19.2714
0	842.671	398.567	GPCho(40:2)	26.5096	22.3735	30.6458	27.5437	26.5096	26.5096	22.3735	20.3054	21.3394	26.5096	38.9857	34.7819	34.7819	35.8212	36.876	35.8212	27.5437	22.3735	18.2373	22.3735	24.4415	24.4415	31.6798	42.1503	30.6458
0	840.653	390.855	GPCho(40:3)	54.8385	54.8385	60.2202	62.3729	73.1772	65.6019	58.0675	50.5891	63.4492	67.7545	75.3737	83.061	81.9628	83.061	70.9835	75.3737	69.9072	62.3729	53.7622	44.26	54.8385	62.3729	84.1592	89.6933	107.104
0	838.636	385.097	GPCho(40:4)	130.318	121.032	118.711	145.407	163.978	165.139	117.55	115.229	122.193	147.728	165.139	185.713	168.621	169.781	172.103	174.424	146.568	127.996	131.479	87.454	98.979	102.461	214.284	189.609	168.621
0	836.618	389.625	GPCho(40:5)	26.5097	36.8761	30.6459	26.5097	27.5437	28.5778	21.3395	25.4756	27.5437	33.748	27.5437	30.6459	26.5097	29.6118	28.5778	32.7139	30.6459	32.7139	26.5097	28.5778	28.5778	30.6459	33.748	31.6799	32.7139
0	834.599	367.496	GPCho(40:6)	3750.25	3935.96	3843.1	4330.59	4237.74	4725.23	3889.53	4377.02	3819.89	3796.67	4260.95	4516.3	4539.52	4028.81	4353.8	4655.59	3569.92	3819.89	3596.88	3889.53	3729.92	3635.81	4168.09	4957.37	4285.8
0	834.606	382.12	GPCho(40:6)	68.8311	66.6784	75.3739	77.5703	63.4494	69.9074	64.5257	63.4494	59.144	70.9838	74.2757	69.9074	73.1775	72.0793	70.9838	64.5257	80.8649	84.1595	74.2757	61.2967	61.2967	81.9631	70.9838	77.5703	80.8649
0	834.607	391.109	GPCho(40:6)	32.714	36.8762	35.8213	40.0407	42.1504	37.931	33.748	35.8213	30.6459	37.931	42.1504	56.9913	42.1504	40.0407	42.1504	53.7623	47.4247	58.0677	50.5893	26.5097	31.6799	32.714	43.2053	48.4796	42.1504
0	832.588	352.767	GPCho(40:7)	1350.03	1350.03	1350.86	1019.03	1413.73	1287.98	1225.94	1184.47	977.665	805.771	811.034	1060.39	832.898	803.139	812.217	894.941	771.521	811.034	998.346	681.923	717.129	681.923	811.034	1143.11	1060.39
0	832.588	353.169	GPCho(40:7)	1350.03	1349.92	1081.07	1225.84	1413.73	1287.98	1225.94	1184.47	1143.11	805.771	936.303	1060.39	832.898	681.923	812.217	894.941	771.521	811.034	998.346	679.756	717.129	681.923	811.034	755.224	1060.39
0	832.594	372.577	GPCho(40:7)	26.5097	31.68	26.5097	24.4416	24.4416	26.5097	27.5438	27.5438	24.4416	27.5438	23.4076	24.4416	20.3054	19.2714	22.3735	20.3054	19.2714	27.5438	25.4757	34.7821	28.5778	29.6119	24.4416	17.2152	23.4076
0	830.566	338.608	GPCho(40:8)	719.519	771.9	803.149	811.043	813.675	750.84	553.858	623.411	660.255	688.43	750.471	795.709	738.566	757.614	703.601	714.757	699.267	636.415	555.787	350.473	380.066	413.399	781.424	774.281	795.709
0	828.556	326.85	GPCho(40:9)	48.4797	48.4797	44.2603	45.3151	51.6442	49.5345	28.5779	36.8763	32.7141	48.4797	31.68	44.2603	44.2603	54.8388	34.7822	47.4248	35.8214	36.8763	40.0408	16.2025	18.2373	22.3736	41.0957	42.1505	38.986
0	828.553	342.684	GPCho(40:9)	44.2603	48.4797	45.3151	46.37	46.37	42.1505	47.4248	66.6786	65.6022	30.646	32.7141	34.7822	32.7141	47.4248	32.7141	36.8763	43.2054	34.7822	38.986	36.8763	50.5894	37.9312	33.7481	30.646	28.5779
0	828.553	350.18	GPCho(40:9)	51.6442	53.7625	43.2054	46.37	45.3151	42.1505	59.1442	54.8388	49.5345	44.2603	34.7822	36.8763	42.1505	30.646	31.68	33.7481	36.8763	46.37	48.4797	72.0795	60.2205	46.37	37.9312	34.7822	34.7822
0	854.574	333.575	GPCho(42:10)	168.621	190.908	188.31	168.621	206.492	202.596	141.924	161.656	169.781	125.674	139.603	123.353	145.406	150.049	144.246	131.478	112.907	123.353	102.46	60.2198	75.373	58.0672	122.192	131.478	131.478
0	852.563	320.659	GPCho(42:11)	19.2713	21.3394	25.4755	26.5095	29.6116	37.9307	16.2025	22.3734	19.2713	26.5095	38.9855	25.4755	31.6797	38.9855	31.6797	29.6116	28.5776	27.5436	24.4415	15.1899	18.2373	13.1646	36.8758	34.7817	30.6456
0	864.656	383.448	GPCho(42:5)	21.3394	20.3053	20.3053	27.5434	27.5434	27.5434	28.5774	25.4754	23.4074	36.8756	49.5338	34.7815	35.8207	35.8207	46.3693	31.6795	35.8207	35.8207	32.7135	28.5774	26.5094	25.4754	36.8756	48.479	36.8756
0	862.639	380.484	GPCho(42:6)	43.2047	46.3693	47.4242	53.7617	53.7617	60.2196	49.5338	48.479	48.479	123.353	119.871	118.71	129.156	111.746	107.103	134.96	127.996	131.478	116.388	96.6562	114.067	109.424	166.299	159.335	141.924
0	860.623	366.399	GPCho(42:7)	73.1764	74.2745	65.6012	68.8301	64.5248	73.1764	68.8301	65.6012	67.7538	52.6985	58.067	60.2196	66.6775	60.2196	63.4486	72.0782	59.1433	64.5248	53.7618	46.3693	55.9144	46.3693	55.9144	53.7618	58.067
0	856.596	368.438	GPCho(42:9)	28.5775	27.5435	23.4074	22.3734	28.5775	25.4755	29.6116	27.5435	27.5435	22.3734	23.4074	20.3054	23.4074	21.3394	22.3734	22.3734	19.2713	29.6116	31.6796	29.6116	32.7136	30.6456	21.3394	27.5435	29.6116
0	878.572	328.53	GPCho(44:12)	29.6113	32.7133	32.7133	31.6793	31.6793	37.9302	18.2373	21.3393	24.4413	27.5433	24.4413	30.6453	28.5773	23.4073	27.5433	26.5093	25.4753	29.6113	31.6793	12.1519	10.1266	15.1899	31.6793	33.7473	30.6453
0	716.53	366.087	GPEth(34:2)	129.16	136.124	152.372	175.585	166.3	160.497	122.196	115.232	127.999	190.908	194.804	214.284	207.791	199.999	202.596	202.596	161.657	185.713	172.103	133.802	180.518	158.176	241.557	241.557	212.986
0	714.512	348.947	GPEth(34:3)	13.1646	22.3739	14.1772	18.2374	20.3056	19.2715	18.2374	17.2152	21.3398	22.3739	20.3056	21.3398	19.2715	27.5445	24.4421	22.3739	21.3398	22.3739	18.2374	20.3056	21.3398	23.408	21.3398	31.681	29.6128
0	746.576	367.968	GPEth(36:1)	94.3409	122.196	101.305	107.108	109.429	129.16	92.0196	104.787	111.75	112.911	150.051	116.393	121.035	132.642	137.284	124.517	114.072	85.2619	108.268	92.0196	102.465	101.305	88.5568	134.963	148.891
0	746.573	391.159	GPEth(36:1)	115.232	124.517	157.015	117.554	126.839	129.16	94.3409	110.59	101.305	112.911	129.16	145.409	125.678	133.802	123.357	119.875	103.626	98.9834	83.0653	101.305	116.393	101.305	116.393	123.357	129.16
0	744.558	353.715	GPEth(36:2)	34.7834	34.7834	38.9873	51.6455	41.097	40.0421	28.5786	35.8227	32.7151	51.6455	53.7638	54.8402	52.7004	53.7638	54.8402	44.2616	43.2067	41.097	45.3164	33.7493	47.4261	38.9873	54.8402	59.1459	56.9931
0	742.542	391.838	GPEth(36:3)	31.681	38.9873	30.6469	31.681	34.7834	30.6469	32.7151	34.7834	24.4421	30.6469	32.7151	32.7151	29.6128	33.7493	33.7493	31.681	25.4763	24.4421	22.3739	37.9324	27.5445	43.2067	31.681	30.6469	27.5445
0	740.53	362.712	GPEth(36:4)	364.193	343.331	341.902	410.224	362.605	438.796	300.473	353.331	353.331	356.256	346.188	330.473	395.939	347.616	346.188	380.066	353.331	306.188	311.902	255.843	306.188	253.245	343.331	388.002	340.473
0	738.511	345.342	GPEth(36:5)	56.9931	73.1806	64.5281	58.0695	69.9102	76.4755	74.2789	67.7573	58.0695	54.8402	55.9167	94.3409	63.4516	93.1802	79.7704	89.6984	93.1802	74.2789	101.305	62.3752	55.9167	96.6622	93.1802	122.196	70.9866
0	738.513	348.92	GPEth(36:5)	179.219	210.388	166.3	229.869	238.96	211.687	202.596	170.943	170.943	263.635	254.544	314.759	276.188	287.616	291.902	286.188	319.045	259.739	263.635	206.492	214.284	214.284	334.759	351.902	333.331
0	774.602	381.735	GPEth(38:1)	152.372	146.569	170.943	181.817	148.89	166.3	129.159	115.232	124.517	181.817	157.015	175.585	172.103	166.3	165.139	163.979	159.336	134.963	138.445	104.786	112.91	117.553	198.7	190.908	151.212
0	774.61	402.366	GPEth(38:1)	35.8225	40.0419	44.2613	48.4807	48.4807	42.1516	27.5444	42.1516	37.9322	45.3162	42.1516	43.2065	35.8225	45.3162	44.2613	36.8774	30.6467	31.6808	26.5103	33.7491	35.8225	31.6808	46.371	42.1516	48.4807
0	772.593	369.673	GPEth(38:2)	225.973	241.557	241.557	258.44	249.349	232.466	201.297	196.103	192.206	223.375	248.051	228.57	233.765	249.349	248.051	218.18	201.297	216.882	207.791	167.461	202.596	190.908	276.188	277.616	266.232
0	770.578	355.087	GPEth(38:3)	41.0969	38.9872	47.426	46.3711	45.3163	38.9872	34.7833	36.8774	32.715	35.8226	35.8226	36.8774	30.6468	30.6468	41.0969	32.715	31.6809	28.5786	33.7491	29.6127	31.6809	40.042	41.0969	47.426	41.0969
0	770.576	382.028	GPEth(38:3)	205.193	190.908	179.219	214.284	196.103	198.7	152.372	163.979	153.533	175.585	184.414	166.3	188.31	173.264	185.713	174.424	168.621	154.694	139.605	119.874	115.232	132.641	194.804	203.895	185.713
0	768.561	348.812	GPEth(38:4)	51.6454	59.1458	48.4809	60.2222	65.6043	64.5279	60.2222	54.8401	54.8401	49.5357	45.3163	58.0694	46.3712	55.9165	63.4515	63.4515	55.9165	49.5357	50.5906	37.9323	43.2066	42.1518	54.8401	52.7003	50.5906
0	768.558	377.731	GPEth(38:4)	808.721	1102.3	957.001	1101.78	1039.73	853.589	709.48	734.084	943.403	874.271	874.511	664.709	722.18	781.704	774.561	753.132	800.827	729.323	795.989	634.281	757.894	699.484	784.084	833.146	800.827
0	766.54	336.64	GPEth(38:5)	11.1392	10.1266	13.1646	20.3056	12.1519	20.3056	7.08861	15.1899	6.07595	30.6469	18.2374	18.2374	26.5104	25.4762	24.4421	24.4421	23.408	17.2152	25.4762	11.1392	15.1899	13.1646	22.3739	22.3739	27.5445
0	766.542	365.208	GPEth(38:5)	334.759	321.902	347.616	376.891	351.902	419.748	273.331	354.759	339.045	311.902	330.473	333.331	340.473	290.473	314.759	317.616	307.616	297.616	277.616	242.856	251.947	229.869	346.188	349.045	347.616
0	766.547	380.92	GPEth(38:5)	20.3056	25.4762	25.4762	22.3739	34.7833	25.4762	18.2374	21.3397	19.2715	21.3397	19.2715	35.8227	25.4762	27.5445	25.4762	31.681	29.6127	29.6127	25.4762	19.2715	23.408	36.8775	32.7151	28.5786	25.4762
0	764.528	349.958	GPEth(38:6)	166.3	180.518	159.336	206.492	203.895	190.908	169.782	175.585	158.176	793.627	183.115	166.3	168.621	179.219	170.943	214.284	160.497	185.713	237.661	936.32	137.284	184.414	174.424	218.18	192.206
0	764.523	356.096	GPEth(38:6)	1060.42	1225.88	1225.88	812.225	1246.66	1349.97	1433.63	1184.51	1101.78	1143.14	1370.65	1081.1	1329.81	1225.88	788.865	1267.34	1538.39	1350.49	1370.76	724.58	1184.51	957.241	1581.31	1749.36	1496.51
0	762.507	338.661	GPEth(38:7)	108.268	138.445	131.481	137.284	165.139	154.694	101.305	96.6622	123.357	139.605	165.139	157.015	162.818	147.73	162.818	146.569	132.642	161.657	185.713	78.6721	100.144	86.3602	198.7	125.678	170.943
0	792.554	342.859	GPEth(40:6)	61.2979	63.4507	65.6035	76.4741	73.1793	85.2602	51.6449	68.8326	50.5901	78.6707	79.7689	87.4567	88.555	83.0637	105.946	92.0178	95.4998	75.3759	78.6707	48.4804	59.1451	53.7632	88.555	93.1784	98.9817
0	788.524	341.942	GPEth(40:8)	43.2062	42.1513	47.4256	56.9925	59.1453	53.7633	41.0965	46.3708	34.7829	43.2062	41.0965	54.8397	43.2062	47.4256	36.8771	36.8771	32.7147	42.1513	42.1513	28.5783	31.6806	28.5783	44.261	47.4256	44.261
0	820.594	359.696	GPEth(42:6)	47.425	43.2056	51.6444	53.7626	49.5347	45.3153	47.425	51.6444	50.5895	64.5262	66.6789	76.4728	59.1444	74.2763	63.4498	79.7675	80.8657	67.7552	69.908	52.6992	62.3735	58.068	84.1603	98.98	94.3373
0	820.587	382.187	GPEth(42:6)	12.1519	18.2374	11.1392	17.2152	19.2714	21.3395	21.3395	19.2714	11.1392	29.612	34.7823	30.6461	34.7823	35.8216	35.8216	35.8216	37.9313	33.7483	32.7142	20.3055	25.4758	24.4417	36.8764	43.2056	37.9313
0	538.389	249.208	GPEtn(22:0)	27.5445	29.6128	30.6469	36.8776	26.5104	28.5786	23.408	17.2152	22.3739	24.4421	25.4763	27.5445	27.5445	25.4763	30.6469	23.408	33.7493	23.408	21.3398	17.2152	25.4763	18.2374	24.4421	24.4421	30.6469
0	532.339	234.468	GPEtn(22:3)	22.3739	30.6469	27.5445	29.6128	26.5104	27.5445	18.2374	18.2374	21.3398	21.3398	26.5104	23.408	23.408	22.3739	20.3056	28.5786	21.3398	17.2152	29.6128	14.1772	15.1899	17.2152	23.408	30.6469	21.3398
0	724.535	368.452	GPEtn(36:5)	48.481	59.1459	54.8402	53.7638	51.6455	60.2224	41.097	46.3712	45.3164	54.8402	50.5907	42.1519	45.3164	44.2616	52.7004	43.2067	35.8227	43.2067	44.2616	83.0653	84.1636	81.967	53.7638	44.2616	53.7638
0	736.494	331.513	GPEtn(36:6)	19.2715	19.2715	17.2152	21.3398	16.2025	17.2152	14.1772	15.1899	19.2715	24.4421	23.408	29.6128	31.681	24.4421	30.6469	33.7493	22.3739	25.4763	23.408	14.1772	16.2025	18.2374	27.5445	27.5445	28.5786
0	802.631	392.698	GPEtn(40:1)	31.6804	36.8768	47.4253	43.2059	45.3156	52.6996	34.7827	29.6122	26.51	36.8768	41.0962	43.2059	45.3156	45.3156	38.9865	38.9865	35.822	35.822	28.5782	30.6463	26.51	32.7145	42.1511	54.8394	45.3156
0	784.493	338.822	GPEtn(40:10)	19.2715	22.3738	22.3738	24.442	20.3056	23.4079	15.1899	21.3397	22.3738	29.6125	31.6807	30.6466	26.5102	22.3738	31.6807	24.442	21.3397	25.4761	23.4079	22.3738	21.3397	21.3397	26.5102	30.6466	25.4761
0	800.62	382.775	GPEtn(40:2)	110.588	117.552	115.231	133.801	119.873	139.604	100.142	108.267	104.785	153.532	140.765	129.158	143.086	138.444	167.46	146.568	130.319	115.231	108.267	85.2598	110.588	100.142	168.621	190.908	160.496
0	796.594	366.341	GPEtn(40:4)	58.0686	69.9089	73.1791	73.1791	65.6033	64.527	66.6797	72.0809	73.1791	50.59	50.59	54.8395	54.8395	58.0686	51.6449	56.9923	50.59	54.8395	52.6997	44.2609	46.3706	58.0686	55.9159	67.7561	62.3742
0	794.577	350.718	GPEtn(40:5)	36.877	48.4803	46.3706	45.3158	46.3706	38.9867	44.2609	44.2609	40.0415	41.0964	33.7487	35.8221	34.7828	33.7487	34.7828	32.7146	31.6805	36.877	35.8221	29.6124	31.6805	41.0964	38.9867	36.877	35.8221
0	794.579	354.147	GPEtn(40:5)	36.877	33.7487	38.9867	36.877	40.0415	44.2609	37.9318	42.1512	36.877	41.0964	43.2061	42.1512	51.6449	41.0964	43.2061	46.3706	47.4255	43.2061	41.0964	30.6464	41.0964	32.7146	46.3706	47.4255	45.3158
0	794.579	378.343	GPEtn(40:5)	45.3158	42.1512	43.2061	42.1512	48.4803	45.3158	37.9318	37.9318	34.7828	52.6997	50.5901	47.4255	52.6997	51.6449	47.4255	59.1451	47.4255	47.4255	52.6997	46.3706	44.2609	40.0415	58.0687	56.9923	52.6997
0	826.638	385.208	GPEtn(42:3)	33.7481	40.0409	28.5779	33.7481	38.986	37.9312	33.7481	25.4757	37.9312	27.5438	30.646	27.5438	28.5779	33.7481	32.7141	31.68	19.2714	22.3736	26.5098	19.2714	19.2714	16.2025	29.6119	35.8215	31.68
0	824.624	379.511	GPEtn(42:4)	37.9312	32.7141	32.7141	33.7482	33.7482	34.7823	40.0409	28.5779	26.5098	31.6801	31.6801	27.5439	29.612	27.5439	29.612	30.646	32.7141	30.646	28.5779	29.612	27.5439	31.6801	36.8764	34.7823	34.7823
0	822.606	368.709	GPEtn(42:5)	17.2152	20.3055	20.3055	21.3395	17.2152	24.4417	19.2714	18.2373	20.3055	23.4076	26.5098	26.5098	23.4076	25.4758	30.646	26.5098	23.4076	27.5439	22.3736	12.1519	18.2373	20.3055	26.5098	30.646	31.6801
0	818.565	344.029	GPEtn(42:7)	50.5896	49.5347	44.2604	50.5896	47.425	50.5896	46.3701	46.3701	44.2604	35.8216	33.7483	44.2604	36.8765	46.3701	37.9313	43.2056	37.9313	48.4799	36.8765	32.7142	42.1508	30.6461	37.9313	41.0959	43.2056
0	818.585	370.606	GPSer(38:1)	32.7142	34.7823	34.7823	31.6802	38.9862	41.0959	37.9313	36.8765	28.578	27.5439	31.6802	35.8216	33.7483	28.578	31.6802	25.4758	26.5099	35.8216	36.8765	23.4077	28.578	24.4417	33.7483	34.7823	32.7142
0	787.661	402.414	SM(18:1/22:0)	1475.81	1517.28	1370.74	1960.32	1939.22	1918.12	1101.77	1143.13	812.222	2109.03	2236.64	2347.13	2193.85	2301.23	2279.7	2002.51	1622.76	1371.57	998.36	1601.67	1728.25	1517.28	2473.45	2494.98	2559.56
0	621.496	418.137	SM(d18:0/10:0)	24.4421	22.3739	24.4421	27.5445	26.5104	35.8227	31.681	44.2616	32.7151	21.3398	27.5445	26.5104	20.3056	30.6469	26.5104	31.681	35.8227	33.7493	32.7151	20.3056	21.3398	27.5445	35.8227	33.7493	42.1519
0	705.596	364.061	SM(d18:0/16:0)	24.4421	22.3739	25.4763	26.5104	19.2715	21.3398	22.3739	20.3056	15.1899	26.5104	21.3398	19.2715	22.3739	25.4763	23.408	21.3398	22.3739	23.408	15.1899	29.6128	33.7493	32.7151	26.5104	30.6469	25.4763
0	703.577	355.929	SM(d18:1/16:0)	536.742	457.498	548.28	540.588	544.434	571.357	434.034	459.252	459.252	395.939	434.034	462.76	416.574	457.498	438.796	381.653	370.542	365.78	340.473	584.819	611.742	590.588	461.006	464.515	448.726
0	701.56	336.988	SM(d18:1/16:1)	21.3398	21.3398	17.2152	20.3056	26.5104	20.3056	16.2025	11.1392	14.1772	26.5104	25.4763	24.4421	27.5445	25.4763	24.4421	22.3739	17.2152	16.2025	14.1772	22.3739	25.4763	17.2152	25.4763	26.5104	23.408
0	534.525	403.843	SM(d18:1/17:0)	28.5786	32.7151	35.8227	46.3712	46.3712	50.5907	42.1519	70.9866	84.1636	29.6128	36.8776	36.8776	40.0421	41.097	51.6455	67.7573	86.3602	80.8687	77.5738	27.5445	35.8227	35.8227	44.2616	52.7004	44.2616
0	731.615	374.427	SM(d18:1/18:0)	63.4516	64.5281	63.4516	53.7638	53.7638	55.9167	52.7004	45.3164	55.9167	43.2067	43.2067	43.2067	42.1519	51.6455	50.5907	40.0421	41.097	43.2067	42.1519	95.5015	95.5015	94.3409	44.2616	55.9167	51.6455
0	727.575	398.253	SM(d18:1/18:2)	43.2067	43.2067	40.0421	43.2067	40.0421	40.0421	45.3164	65.6045	50.5907	61.2988	77.5738	62.3752	45.3164	45.3164	53.7638	100.144	76.4755	63.4516	65.6045	24.4421	27.5445	29.6128	41.097	65.6045	45.3164
0	801.686	407.841	SM(d18:1/23:0)	286.188	397.526	309.045	373.717	434.034	340.473	304.759	215.583	198.7	299.045	324.759	429.272	375.304	419.748	416.574	333.331	270.473	263.635	223.375	224.674	250.648	216.882	365.78	429.272	386.415
0	799.67	394.413	SM(d18:1/23:1)	55.9158	59.145	60.2213	84.1616	63.4505	64.5269	55.9158	54.8394	51.6448	61.2977	61.2977	58.0686	80.8668	65.6033	63.4505	55.9158	51.6448	44.2608	44.2608	35.822	50.5899	40.0414	66.6796	61.2977	63.4505
0	795.637	410.311	SM(d18:1/23:3)	291.902	244.154	287.616	324.759	349.045	317.616	316.188	414.986	351.902	216.882	244.154	233.765	240.258	259.739	286.188	317.616	388.002	422.923	351.902	160.496	160.496	161.657	270.473	242.856	245.453
0	815.699	413.947	SM(d18:1/24:0)	623.412	647.268	632.087	745.775	791.538	769.585	529.264	525.762	445.215	795.775	781.49	805.854	730.588	894.944	811.117	738.633	625.581	515.256	471.48	529.264	588.591	559.682	791.014	811.117	662.449
0	813.681	400.712	SM(d18:1/24:1)	1287.89	1580.55	1770.42	1812.62	1643.84	1833.71	1391.4	1143.12	874.264	1101.76	738.642	1268.56	936.308	1163.8	1143.12	998.352	786.261	760.07	714.832	769.594	1019.03	894.945	1163.8	1287.89	1392.23
0	809.649	403.514	SM(d18:1/24:3)	73.1786	68.832	62.3738	78.6698	70.9847	75.3751	70.9847	63.4502	43.2058	89.6953	83.0627	86.3574	79.768	89.6953	94.338	64.5266	58.0683	44.2606	31.6803	97.82	81.9645	101.302	96.6594	83.0627	88.5539
0	827.708	406.579	SM(d18:1/25:1)	11.1392	17.2152	17.2152	16.2025	15.1899	16.2025	14.1772	13.1646	12.1519	10.1266	9.11392	14.1772	12.1519	17.2152	18.2373	15.1899	13.1646	15.1899	10.1266	12.1519	17.2152	14.1772	17.2152	14.1772	17.2152
0	837.691	413.868	SM(d18:1/26:3)	51.644	54.8386	67.7546	59.144	63.4493	58.0676	42.1504	41.0955	24.4416	60.2203	65.6019	60.2203	60.2203	68.8309	59.144	40.0407	34.782	20.3054	15.1899	50.5892	56.9913	51.644	55.9149	56.9913	68.8309
0	853.717	411.419	SM(d18:1/27:2)	18.2373	17.2152	23.4074	21.3394	27.5435	23.4074	25.4755	23.4074	37.9307	17.2152	17.2152	20.3054	17.2152	17.2152	21.3394	24.4415	24.4415	35.821	29.6116	28.5776	28.5776	27.5435	24.4415	25.4755	26.5095
0	764.681	422.468	TAG(44:2)	27.5445	24.4421	28.5786	21.3398	35.8227	26.5104	27.5445	48.481	42.1518	20.3056	26.5104	19.2715	27.5445	27.5445	23.408	32.7151	29.6127	43.2067	30.6469	62.3752	65.6044	74.2789	20.3056	24.4421	29.6127
0	790.7	422.032	TAG(46:3)	42.1513	47.4256	37.9319	42.1513	48.4804	54.8396	58.0688	76.4742	64.5272	29.6124	36.877	47.4256	36.877	35.8222	36.877	51.645	52.6998	56.9924	51.645	102.464	73.1794	101.303	43.2061	41.0965	45.3159
0	824.78	587.473	TAG(48:0)	40.0409	36.8764	43.2055	54.8389	60.2206	53.7625	63.4497	81.9637	68.8314	47.4249	56.9916	58.0679	49.5346	70.9841	68.8314	72.0797	92.0157	70.9841	75.3744	134.961	129.158	124.515	62.3733	75.3744	68.8314
0	822.756	467.207	TAG(48:1)	1246.52	1246.52	1329.77	1538.35	1496.88	1538.35	1622.74	1791.51	1350.03	798.125	1308.57	1308.57	1225.84	1242.6	1413.32	1350.03	1308.67	1356.52	853.581	1643.83	2087.04	1601.64	1498.96	868.977	1268.56
0	822.756	470.003	TAG(48:1)	907.806	1122.44	1329.77	764.792	1225.84	874.262	1267.72	957.225	1163.8	357.844	1122.44	795.744	1434.01	434.034	748.125	800.555	764.792	1356.52	724.315	1122.44	459.219	437.208	786.22	977.668	1019.03
0	820.74	447.182	TAG(48:2)	1897	1812.61	2260.12	1440.04	1238.61	1434.42	1833.71	2172.72	1918.1	1371.13	1496.15	1013.95	1686.03	1622.74	1475.06	1749.32	1454.27	1854.8	1961.32	1791.51	1981.56	2260.98	1264.99	1451.15	1370.72
0	820.746	450.377	TAG(48:2)	774.325	466.223	1453.96	1423.37	532.75	1205.16	847.934	813.723	530.999	707.974	1264.99	391.177	956.987	762.42	1039.71	426.097	812.219	764.801	1060.39	988.139	729.086	642.926	936.306	1119.01	1268.14
0	820.749	583.315	TAG(48:2)	31.6801	33.7483	28.578	55.9153	50.5895	51.6444	60.2207	137.282	130.318	35.8216	41.0959	42.1507	43.2056	46.3701	67.7552	119.872	161.657	176.746	166.3	60.2207	48.4798	47.425	52.6992	67.7552	62.3734
0	818.732	432.111	TAG(48:3)	811.102	896.063	699.308	779.095	805.838	800.575	779.095	1214.63	808.47	642.928	692.802	786.238	750.524	743.381	798.143	767.19	805.838	686.297	969.592	671.118	811.102	813.733	726.714	557.747	781.476
0	818.733	432.395	TAG(48:3)	811.102	896.063	546.182	779.095	805.838	800.575	779.095	1214.63	808.47	642.928	692.802	786.238	750.524	743.381	798.143	808.47	805.838	365.78	969.592	743.381	811.102	895.182	726.714	724.333	781.476
0	816.711	421.108	TAG(48:4)	93.1769	79.7676	95.4982	137.283	127.997	119.872	111.748	161.657	153.532	107.105	103.623	95.4982	104.784	109.426	107.105	145.407	157.014	144.247	151.211	169.782	196.103	189.609	140.765	137.283	141.925
0	834.765	454.699	TAG(49:2)	426.097	422.923	435.621	459.213	529.205	525.706	573.135	786.167	721.881	408.637	453.964	476.711	509.958	455.714	557.704	629.912	686.251	733.786	692.751	565.419	584.708	580.85	429.272	506.458	518.707
0	852.807	590.292	TAG(50:0)	162.817	168.621	168.621	254.544	192.206	259.739	253.245	281.902	250.648	185.713	225.973	199.999	205.193	220.778	235.064	270.473	283.331	254.544	227.271	225.973	227.271	212.986	232.466	228.57	214.284
0	850.781	465.686	TAG(50:1)	1433.99	1394.12	1517.23	805.682	1686	1475.03	565.382	1623.86	1496.86	1417.93	1329.75	613.634	1246.51	1246.51	598.193	934.124	1414.14	1475.03	690.536	1454.25	1539.05	892.947	1308.55	520.413	1332.21
0	850.78	489.907	TAG(50:1)	4841.27	5375.2	5560.91	4980.55	5468.05	4818.05	4678.77	6025.19	6141.26	5050.2	4771.63	5212.7	5421.62	5212.7	5560.91	5978.76	5073.41	5885.91	5769.84	5653.77	5932.34	6303.76	4864.48	5026.98	4632.34
0	850.783	516.886	TAG(50:1)	1260.18	1081.06	1100.95	1129.52	1154.52	1007.31	1115.24	1079.52	1090.24	1108.09	858.313	934.124	818.84	1016.99	987.959	1016.99	1036.35	913.535	942.947	966.477	956.979	1174.39	1154.52	1046.02	916.477
0	850.781	557.489	TAG(50:1)	1143.1	1246.51	1143.1	1398.88	1214.39	1039.7	1246.51	1222.39	1330.17	978.752	1184.46	1060.38	977.66	1225.83	1234.39	1264.69	1101.74	1267.19	1163.79	1184.46	1225.83	977.66	1150.95	936.298	1019.02
0	850.776	575.011	TAG(50:1)	813.577	937.064	945.888	1060.38	1246.51	936.298	1081.06	1350.01	1205.15	845.156	1143.1	994.411	1115.24	1060.38	936.298	977.66	1282.73	1246.66	1158.39	1060.38	998.34	1122.42	936.298	1060.38	1122.42
0	850.778	586.205	TAG(50:1)	778.954	805.682	813.577	1039.7	1086.66	833.561	977.66	1308.55	1247.03	781.334	874.922	915.618	808.313	770.854	1039.7	1210.39	1198.39	1242.39	1472.75	874.257	812.215	790.858	1246.51	1081.06	998.34
0	850.783	593.866	TAG(50:1)	752.763	769.43	740.858	1060.38	781.334	977.66	966.477	1115.24	1287.97	798.001	954.712	793.239	736.097	853.814	1075.95	1205.15	1559.42	1356.02	1308.55	813.577	808.313	733.716	854.669	1081.06	998.34
0	848.761	411.503	TAG(50:2)	2.02532	9.11392	14.1772	4.05063	14.1772	13.1646	4.05063	21.3394	174.424	5.06329	11.1392	22.3734	13.1646	14.1772	13.1646	14.1772	43.205	233.765	546.088	5.06329	15.1899	16.2025	9.11392	14.1772	14.1772
0	848.763	464.872	TAG(50:2)	8155.79	8337.61	9012.93	7454.49	8415.53	8077.87	7896.05	8441.5	8701.24	7948	7589.59	6605.54	6727.42	7358.59	7231.48	6814.47	6585.38	7070.11	6985.54	7332.61	7380.67	7063.46	7792.15	7148.04	6535.9
0	848.766	473.528	TAG(50:2)	2258.37	833.989	2755.79	1052.49	2068.5	2668.81	2346.2	2732.52	726.582	1581.25	1961.3	915.619	1707.1	1412.47	1081.06	813.586	2024.59	2494.9	645.065	1896.98	2153.32	2581.01	2365.75	1174.41	1664.91
0	848.77	489.679	TAG(50:2)	1538.33	916.487	936.299	1496.13	813.586	821.481	446.963	1163.79	1472.8	607.845	979.18	1046.04	936.299	757.534	1060.38	940.017	936.537	408.637	752.772	1205.15	847.797	871.481	919.428	1225.83	1036.36
0	848.761	578.202	TAG(50:2)	767.058	684.045	602.055	1007.33	895.899	1017	1039.7	1707.1	1517.54	743.248	936.299	816.218	874.922	855.692	1226.35	1413.72	1644.54	1643.81	1981.37	750.412	853.577	731.344	1010.55	1163.79	1101.74
0	848.765	592.092	TAG(50:2)	559.597	576.966	565.387	808.323	717.058	808.323	1000.87	1267.19	1728.2	675.383	793.248	755.153	703.536	736.105	1125.96	1417.96	1559.42	1812.59	1559.74	728.962	769.439	690.542	810.955	1163.79	913.546
0	846.75	445.561	TAG(50:3)	6025.19	5978.77	6443.05	5978.77	6234.12	5096.63	5978.77	6512.69	7454.49	5514.48	6001.98	5816.27	5560.91	5189.49	5839.48	5073.42	5955.55	6094.84	5978.77	6164.48	6094.84	6094.84	5723.41	5166.27	5282.34
0	846.756	452.556	TAG(50:3)	1791.49	1058.95	896.031	1791.49	1477.02	1225.93	1833.69	1875.88	1664.91	977.661	868.859	1101.75	750.4	1184.47	1225.83	1643.81	1227.18	1329.23	1812.59	1664.91	2044.83	814.591	1517.23	1329.34	2087.02
0	846.759	471.312	TAG(50:3)	910.616	890.028	805.701	1026.69	981.531	936.3	874.258	936.3	1049.27	783.733	832.896	430.859	810.964	829.386	395.939	755.162	803.07	767.066	788.495	991.209	839.912	977.898	882.017	1049.27	790.876
0	846.763	475.944	TAG(50:3)	776.59	1020.24	810.964	759.924	783.733	966.498	790.876	344.759	697.045	755.162	876.754	743.257	798.019	816.228	805.701	895.91	855.701	561.532	781.352	977.661	1129.55	1101.75	845.175	966.498	771.829
0	846.761	499.027	TAG(50:3)	645.067	681.885	636.405	913.557	826.754	853.07	829.386	1007.34	997.66	813.596	795.638	778.971	788.495	776.59	810.964	854.242	1017.02	1020.24	922.38	821.491	919.439	916.498	966.498	984.757	928.263
0	846.765	505.927	TAG(50:3)	588.548	602.057	625.576	907.675	767.066	752.781	800.438	898.851	997.66	662.394	818.859	681.885	703.542	810.964	842.543	818.859	788.495	919.439	829.386	798.019	755.162	592.408	786.114	858.333	887.28
0	846.765	577.604	TAG(50:3)	107.103	114.068	111.746	188.31	154.692	199.999	215.583	527.419	508.18	159.335	174.424	162.817	155.853	162.817	289.045	441.97	627.742	731.352	697.045	209.089	168.621	176.746	232.466	286.188	228.57
0	846.764	589.782	TAG(50:3)	86.3553	107.103	87.4535	146.567	147.728	163.978	179.219	487.191	480.195	97.8179	146.567	137.282	125.675	150.049	244.154	399.113	684.051	703.542	651.565	132.639	129.157	127.996	203.895	280.473	227.271
0	844.734	431.981	TAG(50:4)	1287.87	1412.89	1412.48	1370.59	1623.45	1496.86	2025.02	1896.98	2259.67	1475.04	1288.39	1329.75	1330.17	1477.02	1601.62	1559.74	1664.91	2023.56	901.803	2086.85	1875.88	1791.49	1518.38	1665.22	1393.04
0	844.739	436.094	TAG(50:4)	998.342	778.98	792.201	874.258	1331.83	795.647	1287.87	1896.98	1205.15	681.891	769.457	812.216	443.558	1225.83	781.361	1081.06	621.354	1728.2	1981.37	1601.62	788.504	956.981	1143.11	1349.91	707.882
0	842.721	420.495	TAG(50:5)	199.999	193.505	211.687	310.473	309.045	319.045	357.844	488.947	427.685	254.544	291.902	274.759	293.331	351.902	331.902	407.05	435.621	430.859	515.187	378.479	441.97	414.986	411.812	411.812	373.717
0	842.729	423.278	TAG(50:5)	199.999	193.505	189.609	323.331	309.045	319.045	357.844	427.685	427.685	270.473	293.331	296.188	330.473	351.902	331.902	405.463	435.621	485.448	448.713	378.479	441.97	320.473	380.066	400.701	424.51
0	840.717	416.928	TAG(50:6)	46.3697	53.7622	55.9149	86.3557	81.9628	79.7664	81.9628	130.318	118.711	69.9072	79.7664	78.6682	85.2574	78.6682	94.3361	107.104	125.675	129.157	136.121	93.1754	107.104	88.552	116.389	97.8182	125.675
0	864.809	591.135	TAG(51:1)	22.3734	25.4754	27.5434	35.8207	35.8207	35.8207	40.0401	36.8756	40.0401	27.5434	32.7135	30.6455	27.5434	33.7475	36.8756	38.9853	38.9853	41.095	37.9305	40.0401	36.8756	28.5774	35.8207	41.095	37.9305
0	862.789	474.408	TAG(51:2)	1143.1	1004.02	771.759	1391.37	660.201	788.425	1456.32	1496.12	1814.76	1226.3	1163.78	1391.37	1350.84	1205.14	1000.79	701.321	1791.48	2002.45	800.361	1019.02	771.758	925.235	1163.78	1581.24	1393.45
0	860.78	453.707	TAG(51:3)	786.053	786.053	810.897	832.895	956.977	812.214	1072.31	898.775	1643.8	813.528	812.879	733.672	936.296	977.657	977.657	1101.74	1287.12	1350.01	1436.06	762.244	956.977	688.342	977.657	936.296	977.657
0	856.745	426.578	TAG(51:5)	40.0403	38.9854	34.7816	61.2961	50.5888	48.4791	60.2198	63.4487	61.2961	44.2597	50.5888	51.6437	50.5888	51.6437	60.2198	76.4711	64.525	73.1766	67.7539	73.1766	69.9066	75.3729	64.525	67.7539	67.7539
0	878.812	484.613	TAG(52:1)	2473.34	991.02	2473.34	997.472	2238.11	2129.19	2387.24	2131.76	2624.02	1982.8	2754.87	2755.75	2065.73	2731.65	2171.98	2365.71	2171.98	2408.77	2757.5	1939.15	2645.55	2153.29	2220.01	2861.19	2282.01
0	878.811	518.369	TAG(52:1)	3168.62	2863.81	3366.29	3015.37	3102.73	2949.04	3212.54	4098.36	3913.03	2690.29	3146.66	3058.86	1728.18	3168.62	3589.28	3750.77	4056.07	4632.29	4028.71	2625.28	2645.55	2452.51	2817.75	3146.71	3485.72
0	876.804	386.389	TAG(52:2)	2.02532	11.1392	17.2152	3.03798	26.5093	20.3053	3.03798	42.1496	330.473	4.05063	16.2025	21.3393	18.2373	20.3053	25.4753	36.8754	132.638	621.353	781.222	4.05063	21.3393	20.3053	20.3053	24.4413	24.4413
0	876.803	393.237	TAG(52:2)	2.02532	21.3393	25.4753	3.03798	38.985	31.6793	4.05063	42.1496	670.992	6.07595	25.4753	34.7813	32.7133	32.7133	46.369	73.1757	175.585	762.174	1496.11	8.10126	25.4753	27.5433	37.9302	41.0948	47.4239
0	876.798	399.374	TAG(52:2)	2.02532	29.6113	30.6453	7.08861	56.9903	48.4787	5.06329	74.2739	632.06	5.06329	43.2045	47.4239	40.0399	38.985	46.369	84.1572	255.843	1287.85	1981.34	7.08861	30.6453	35.8205	46.369	49.5336	70.9821
0	876.793	484.719	TAG(52:2)	19381	17772.7	18115.5	16948.7	17234.4	16536	15583.6	15901	15869.3	4400.15	15424.9	17299.2	14575.9	15520.1	9349.74	15583.6	13647.5	14980.4	13418.9	13590.4	15837.5	14916.9	14885.2	16789.9	14472.5
0	876.793	538.941	TAG(52:2)	7083.91	6419.82	6977.25	7818.12	7220.72	6884.11	7004.85	6860.89	6784.88	5584.09	6118.03	5862.67	5282.3	6280.53	5816.24	5305.52	5328.73	5073.38	5421.59	5351.95	4934.09	5096.59	5537.66	6187.67	5607.31
0	876.796	584.802	TAG(52:2)	3889.43	3959.07	3544.11	6164.46	5491.23	5793.02	6071.6	6675.18	7201.6	3714.12	5073.38	4446.58	4446.58	5096.59	5421.59	6048.39	5676.95	6071.6	5746.6	2883.59	3082.14	2624.03	4771.59	5537.66	4864.44
0	874.782	400.811	TAG(52:3)	2.02532	10.1266	13.1646	3.03798	21.3393	21.3393	5.06329	20.3053	219.479	4.05063	15.1899	16.2025	14.1772	13.1646	18.2373	29.6113	67.7533	394.351	745.516	5.06329	14.1772	22.3733	7.08861	24.4413	25.4753
0	874.779	407.756	TAG(52:3)	5.06329	15.1899	17.2152	7.08861	30.6453	24.4413	6.07595	23.4073	189.609	4.05063	15.1899	27.5433	21.3393	22.3733	24.4413	29.6113	76.4703	546.009	834.838	7.08861	26.5093	21.3393	9.11392	25.4753	27.5433
0	874.776	460.101	TAG(52:3)	16282	16282	15615.3	15393.1	13829.8	14540.9	15266.1	13390.4	13985.4	13704.7	14290.1	13991.7	13476.1	13447.5	14369.5	12937.8	11318.5	14985.4	13218.9	13661.6	11847.5	12104.7	12647.5	13018.9	14220.3
0	874.779	500.141	TAG(52:3)	3751.79	4098.37	3508.95	4469.8	4194.12	4214.44	3663.94	4423.37	4051.94	4028.72	4051.94	3486.98	3750.15	3572.33	3819.79	3919.3	3750.15	3524.65	3773.36	3680.51	3912.65	4168.01	4469.8	4771.59	3982.29
0	874.782	558.976	TAG(52:3)	1453.92	1453.92	1330.99	2537.93	1918.05	2301.14	2732.92	3300.4	3350.2	1707.08	2173.96	1875.86	1854.93	2003.04	2387.24	3278.44	3935.87	3564.82	3818.73	1707.08	2005.61	1287.85	2387.5	3036.85	2731.66
0	874.778	567.085	TAG(52:3)	1163.77	1060.37	1247.01	2537.93	1749.28	2002.44	2151.15	3641.97	3234.52	1707.08	1875.86	1875.86	1854.93	1622.7	2365.72	3234.52	3601.8	3324.48	3502.69	1728.18	1163.77	1268.11	2302.69	2344.45	2451.82
0	874.784	583.647	TAG(52:3)	810.83	853.573	1225.81	1770.37	1101.73	1559.4	1475.33	2992.92	3125.19	1329.21	1412.45	1308.53	1580.81	1371.51	2367.26	2624.03	3476.11	3476.97	3322.37	1350.83	1225.81	1060.37	1770.37	2150.72	1791.47
0	874.783	592.565	TAG(52:3)	800.303	874.253	778.85	1496.11	1081.05	1453.92	1518.77	2949.05	2516.4	1101.73	1412.45	1349.89	1163.77	1184.45	1749.28	2580.98	3476.11	3279.3	2841.42	998.333	802.935	810.83	1685.99	2088.71	1664.89
0	872.763	443.962	TAG(52:4)	6466.25	7260.69	6536.18	7334.23	8051.89	7034.72	6963.94	7792.15	7714.23	6628.75	6837.68	7414.91	6939.11	7714.23	6376.44	7636.31	7270.11	8155.79	6629.04	8158.26	8155.79	7528.23	8025.92	7922.02	7070.11
0	872.768	474.424	TAG(52:4)	1068.66	1122.41	956.974	1140.09	1287.85	1036.22	1308.53	813.471	1372.35	1101.73	1267.17	1234.23	977.653	1246.49	1125.81	1143.09	977.653	1143.09	1206.49	1477	1517.21	1308.53	1476.16	1875.86	1264.48
0	872.778	494.764	TAG(52:4)	627.735	596.24	638.552	997.507	747.906	1026.54	939.888	1107.95	1013.64	863.471	1039.69	576.923	904.594	972.241	1060.37	1081.05	1052.35	304.759	1289.63	1122.41	818.734	972.241	1264.48	1434.39	1238.23
0	872.771	498.395	TAG(52:4)	699.123	692.633	662.348	1052.35	997.507	1026.54	957.535	1154.38	1150.81	863.471	1039.69	1010.41	951.652	972.241	1101.73	1371.1	1287.85	1392.19	1289.63	1122.41	998.333	972.241	1163.77	1415.79	1163.77
0	872.778	504.79	TAG(52:4)	592.377	623.409	603.967	1081.05	774.096	802.945	783.62	1082.95	800.313	821.366	788.382	805.576	808.208	998.333	1039.69	1081.05	1287.85	1392.19	936.293	831.892	1019.01	936.946	1125.81	1286.98	1163.77
0	872.78	561.023	TAG(52:4)	143.085	121.031	150.049	310.473	249.349	248.051	280.473	649.368	666.674	238.96	287.616	283.331	255.843	284.759	473.173	677.491	945.77	998.333	879.26	291.902	267.616	261.038	400.701	582.718	502.879
0	872.78	570.592	TAG(52:4)	105.941	129.156	125.674	229.869	198.7	220.778	220.778	613.626	634.225	190.908	235.064	241.557	207.791	271.902	365.78	647.205	795.525	998.333	904.594	237.661	180.518	229.869	346.188	400.701	384.828
0	872.78	588.878	TAG(52:4)	93.1735	101.299	92.0128	181.817	152.37	145.406	165.138	523.848	594.309	153.531	158.174	187.012	148.888	169.781	337.616	504.626	810.839	823.997	810.839	187.012	161.656	147.728	297.616	326.188	264.934
0	870.749	432.531	TAG(52:5)	1854.77	1791.47	1559.41	2367.7	2237.26	2346.6	2344.2	3060.18	3014.89	2604.64	2538.75	2430.3	2216.59	2387.51	2796.24	3212.56	2884.04	3703.73	3593.05	2863.83	3212.56	2930.15	3102.74	3344.34	2775.97
0	870.754	437.282	TAG(52:5)	1184.46	671.005	1039.69	786.01	969.31	1538.31	2023.54	863.48	2624.03	731.248	1833.84	783.629	699.13	1833.67	874.007	2023.54	1770.38	1939.15	2130.91	1707.09	842.428	1518.36	2046.52	788.391	2473.35
0	870.764	454.779	TAG(52:5)	198.7	184.414	177.921	300.473	266.232	276.188	287.616	289.045	304.759	270.473	291.902	267.616	270.473	310.473	306.188	274.759	324.759	264.934	267.616	407.05	421.335	346.188	419.748	437.208	405.463
0	868.738	423.125	TAG(52:6)	508.13	411.812	508.13	660.191	813.49	793.052	726.495	773.226	813.732	788.399	977.655	808.227	781.256	675.336	762.209	802.964	1163.78	1060.38	771.733	808.227	794.333	853.811	802.964	1311.98	1039.7
0	868.74	425.542	TAG(52:6)	513.373	571.136	508.13	781.256	818.753	795.542	802.964	1039.7	812.213	783.638	1122.42	1143.1	1081.06	1290.88	1060.38	1205.14	1039.7	1350	1538.31	309.045	794.333	802.964	1415.38	1456.74	1413.29
0	868.744	426.98	TAG(52:6)	513.373	571.136	495.896	781.256	347.616	795.542	795.542	977.655	805.596	833.558	1122.42	778.875	805.596	797.923	731.256	747.923	1039.7	1350	1538.31	810.859	707.792	853.811	1415.38	813.49	203.895
0	866.732	416.74	TAG(52:7)	180.518	205.193	187.012	280.473	319.045	324.759	320.473	414.986	375.304	293.331	317.616	309.045	306.188	311.902	378.479	426.097	460.944	525.613	508.135	299.045	316.188	274.759	462.692	480.17	422.923
0	866.732	417.328	TAG(52:7)	180.518	205.193	147.728	280.473	319.045	324.759	320.473	414.986	375.304	293.331	317.616	309.045	306.188	311.902	349.045	426.097	416.574	525.613	508.135	299.045	316.188	274.759	462.692	480.17	466.188
0	864.718	411.254	TAG(52:8)	23.4074	29.6115	27.5434	40.0401	54.838	49.5338	48.479	62.3721	62.3721	33.7475	31.6795	33.7475	31.6795	35.8207	43.2047	50.5887	54.838	54.838	54.838	30.6455	37.9305	34.7815	54.838	60.2195	45.3144
0	890.826	532.54	TAG(53:2)	30.6451	32.7131	34.781	34.781	27.5432	24.4412	27.5432	26.5092	25.4752	26.5092	26.5092	30.6451	27.5432	30.6451	22.3732	29.6111	25.4752	30.6451	25.4752	37.9299	31.6791	33.7471	30.6451	28.5771	28.5771
0	890.824	541.19	TAG(53:2)	33.7471	32.7131	37.9299	33.7471	29.6111	30.6451	28.5771	26.5092	29.6111	38.9848	28.5771	30.6451	33.7471	29.6111	27.5432	31.6791	25.4752	29.6111	28.5771	42.1494	35.8202	35.8202	33.7471	33.7471	28.5771
0	890.819	553.792	TAG(53:2)	38.9848	41.0945	38.9848	34.781	36.8751	32.7131	33.7471	29.6111	27.5432	35.8202	35.8202	40.0396	32.7131	37.9299	31.6791	30.6451	31.6791	33.7471	35.8202	47.4236	38.9848	43.2042	34.781	33.7471	36.8751
0	890.82	558.615	TAG(53:2)	38.9848	40.0396	38.9848	35.8202	37.9299	40.0396	38.9848	29.6111	31.6791	42.1494	35.8202	40.0396	40.0396	37.9299	33.7471	31.6791	27.5432	30.6451	24.4412	47.4236	43.2042	43.2042	36.8751	37.9299	42.1494
0	890.824	569.524	TAG(53:2)	34.781	43.2042	37.9299	37.9299	38.9848	40.0396	41.0945	31.6791	28.5771	33.7471	35.8202	38.9848	36.8751	42.1494	34.781	33.7471	26.5092	26.5092	35.8202	42.1494	44.2591	47.4236	41.0945	38.9848	41.0945
0	890.821	581.088	TAG(53:2)	36.8751	36.8751	40.0396	47.4236	40.0396	40.0396	40.0396	34.781	28.5771	41.0945	41.0945	36.8751	38.9848	40.0396	41.0945	33.7471	31.6791	31.6791	30.6451	38.9848	49.5333	36.8751	46.3687	49.5333	44.2591
0	890.823	592.763	TAG(53:2)	35.8202	36.8751	35.8202	54.8375	41.0945	40.0396	45.3139	33.7471	29.6111	37.9299	37.9299	41.0945	37.9299	48.4785	36.8751	31.6791	27.5432	31.6791	27.5432	38.9848	41.0945	40.0396	49.5333	43.2042	44.2591
0	888.81	535.521	TAG(53:3)	26.5092	27.5432	25.4752	32.7131	31.6791	30.6451	28.5772	25.4752	31.6791	28.5772	28.5772	32.7131	27.5432	32.7131	26.5092	25.4752	31.6791	31.6791	33.7471	33.7471	32.7131	26.5092	31.6791	32.7131	36.8751
0	888.809	545.383	TAG(53:3)	25.4752	25.4752	26.5092	32.7131	27.5432	31.6791	28.5772	36.8751	30.6451	27.5432	30.6451	28.5772	25.4752	27.5432	30.6451	29.6112	30.6451	32.7131	34.7811	31.6791	31.6791	28.5772	30.6451	32.7131	35.8203
0	888.808	568.828	TAG(53:3)	20.3053	23.4072	18.2373	25.4752	25.4752	26.5092	29.6112	32.7131	26.5092	21.3393	25.4752	26.5092	24.4412	26.5092	33.7471	34.7811	31.6791	31.6791	30.6451	28.5772	25.4752	22.3733	31.6791	33.7471	30.6451
0	888.807	582.903	TAG(53:3)	18.2373	22.3733	19.2713	22.3733	22.3733	31.6791	27.5432	26.5092	30.6451	21.3393	25.4752	19.2713	20.3053	28.5772	30.6451	26.5092	30.6451	30.6451	29.6112	23.4072	23.4072	25.4752	29.6112	28.5772	29.6112
0	888.806	590.309	TAG(53:3)	18.2373	22.3733	21.3393	22.3733	20.3053	27.5432	23.4072	26.5092	30.6451	18.2373	25.4752	24.4412	20.3053	26.5092	23.4072	26.5092	30.6451	30.6451	30.6451	23.4072	22.3733	22.3733	24.4412	29.6112	30.6451
0	886.796	451.751	TAG(53:4)	259.739	289.045	284.759	301.902	351.902	362.605	381.653	450.453	429.272	291.902	293.331	306.188	306.188	300.473	344.759	395.939	424.51	462.679	403.875	339.045	341.902	373.717	330.473	346.188	361.018
0	882.765	426.843	TAG(53:6)	49.5335	46.3689	55.9139	69.9056	59.1428	84.1569	69.9056	74.2736	108.262	74.2736	74.2736	70.9819	80.8625	68.8293	81.9606	97.8158	110.584	95.4943	85.2551	54.8376	69.9056	67.753	124.513	111.745	79.7643
0	880.747	419.099	TAG(53:7)	37.9301	35.8204	40.0398	65.6005	70.9819	61.2954	60.2191	87.4515	109.423	74.2737	77.5681	69.9056	73.1755	63.4479	81.9608	98.9766	98.9766	124.513	129.156	53.7614	60.2191	56.9902	107.102	88.5496	97.8159
0	880.747	482.405	TAG(53:7)	380.066	378.479	316.188	280.473	300.473	313.331	270.473	257.142	238.96	269.045	249.349	228.57	242.856	257.142	218.18	202.596	214.284	201.297	220.778	276.188	205.193	219.479	264.934	231.167	206.492
0	880.741	483.605	TAG(53:7)	380.066	304.759	316.188	310.473	300.473	313.331	270.473	257.142	238.96	269.045	249.349	216.882	242.856	257.142	218.18	202.596	214.284	207.791	220.778	276.188	205.193	219.479	264.934	231.167	255.843
0	880.748	518.593	TAG(53:7)	169.781	145.406	169.781	136.12	130.316	139.602	148.888	211.687	163.978	125.673	96.6552	110.584	127.995	101.298	123.352	112.905	122.191	163.978	102.459	86.3533	132.638	105.941	144.245	118.709	105.941
0	878.725	459.316	TAG(53:8)	231.167	229.869	224.674	202.596	235.064	180.518	187.012	190.908	189.609	165.138	184.414	173.263	158.174	154.692	185.713	161.656	141.924	174.424	197.401	155.853	162.817	172.103	207.791	222.077	225.973
0	906.851	554.247	TAG(54:1)	525.499	497.573	476.629	453.94	594.271	504.554	530.735	757.284	634.208	783.474	805.415	998.323	874.248	802.784	994.083	1122.4	945.59	1433.95	1329.19	742.998	894.927	797.76	728.712	778.712	853.568
0	906.849	598.084	TAG(54:1)	154.691	154.691	146.566	139.602	169.781	154.691	148.888	92.0107	96.6537	163.977	165.138	141.923	154.691	160.495	136.119	101.297	76.4688	85.2537	78.665	145.405	161.656	157.013	183.115	148.888	166.299
0	904.828	510.908	TAG(54:2)	4053.52	4028.66	4214.38	3590.47	4446.53	3889.37	4121.52	5723.36	5073.33	3080.72	3704.04	3124.64	3528.34	3036.85	3728.51	4516.17	4237.59	4910.83	5003.69	2995.55	2690.7	2906.82	2841.81	3190.53	3278.38
0	904.834	518.017	TAG(54:2)	1267.16	2153.26	2541.14	994.095	2322.64	783.483	2282.84	1918.03	936.777	791.53	769.197	1981.49	895.601	1019	2732	740.625	712.054	762.054	2906.38	286.188	299.045	894.927	2219.12	1939.13	1436.45
0	904.844	547.792	TAG(54:2)	705.498	617.483	627.728	511.541	528.995	527.25	430.859	502.813	485.359	432.447	368.955	413.399	361.018	389.59	351.902	344.759	303.331	300.473	297.616	455.686	448.704	424.51	353.331	331.902	343.331
0	904.836	565.592	TAG(54:2)	813.319	795.388	696.856	653.651	688.215	623.407	694.696	584.602	621.352	572.997	545.918	497.577	504.559	495.831	488.85	400.701	324.759	346.188	380.066	427.685	497.577	557.523	466.158	474.886	490.595
0	904.837	578.76	TAG(54:2)	757.292	752.53	690.375	762.054	705.498	719.197	740.625	653.651	645.01	584.602	523.759	520.268	508.05	632.048	522.013	453.94	386.415	405.463	365.78	459.177	553.655	481.868	586.536	518.522	540.116
0	904.837	587.19	TAG(54:2)	696.856	771.578	690.375	766.816	701.177	683.895	750.149	625.567	638.529	561.392	571.062	534.313	515.032	632.048	522.013	536.247	437.208	381.653	452.195	457.431	499.322	492.34	596.208	572.997	502.813
0	904.839	596.21	TAG(54:2)	605.878	615.549	625.567	778.721	733.483	738.245	721.578	677.414	655.811	523.759	615.549	525.504	515.032	555.589	525.504	527.25	494.086	402.288	435.621	414.986	511.541	411.812	629.888	551.721	563.326
0	902.815	478.672	TAG(54:3)	11562.7	9973.97	10760.1	9168.77	9482.17	10090	11761.8	13076.1	10238	5769.79	6350.16	7045.75	7766.18	5909.07	8337.61	7636.31	7896.05	8415.53	7766.18	5119.77	5421.56	5166.2	5491.21	5816.21	5073.34
0	902.819	482.653	TAG(54:3)	4957.26	9792.16	998.325	1728.16	2065.71	1205.12	2023.52	795.396	762.063	956.966	578.803	3102.74	1101.72	1289.61	2152.41	813.329	879.118	873.855	464.414	892.67	1019	1019	793.015	588.473	1101.72
0	902.818	523.745	TAG(54:3)	1707.79	1287.84	1474.99	1330.13	1184.44	1249.09	1453.9	875.338	1287.84	808.065	721.586	709.826	632.049	781.11	657.975	745.396	647.172	726.349	764.443	645.012	788.253	771.586	660.135	743.015	790.634
0	902.819	530.602	TAG(54:3)	1685.96	1559.38	1391.34	1539.85	1539.43	1412.43	1453.9	1644.08	1413.69	781.11	778.729	757.301	808.065	783.491	788.253	745.396	740.634	797.777	764.443	762.063	788.253	783.491	740.634	743.015	790.634
0	902.819	539.735	TAG(54:3)	1455.46	1728.16	1310.71	1538.29	1330.13	1370.66	1246.48	1370.55	1394.26	728.729	813.329	752.539	747.777	800.171	800.171	829.118	785.872	750.158	752.539	690.381	771.586	781.11	721.586	813.329	747.777
0	902.821	548.208	TAG(54:3)	1329.3	1728.16	1205.12	1308.62	1517.92	1581.21	1287.84	1308.52	1350.4	675.258	750.158	699.023	716.825	797.777	795.396	778.729	778.729	747.777	771.586	647.172	743.015	696.863	783.491	759.682	716.825
0	902.815	563.568	TAG(54:3)	998.325	1143.08	1184.44	1370.66	1225.8	1060.36	1392.59	1287.84	1349.98	638.53	728.729	623.407	636.37	728.729	743.015	797.777	853.569	752.539	814.578	683.9	619.418	523.765	677.419	750.158	743.015
0	902.819	571.347	TAG(54:3)	813.329	810.697	1060.36	1454.63	1122.4	1081.04	1246.48	1580.48	1371.49	563.331	699.023	600.078	584.605	673.098	699.023	785.872	853.569	773.967	800.171	561.396	557.528	497.581	634.209	664.456	632.049
0	902.816	578.904	TAG(54:3)	747.777	800.171	785.873	1143.08	1019.24	1101.72	1225.8	1330.13	1311.54	523.764	621.352	551.726	584.605	651.493	690.381	750.158	764.444	773.967	800.171	492.344	532.492	440.383	565.265	651.493	625.568
0	902.821	589.203	TAG(54:3)	657.975	592.341	707.665	998.325	785.872	764.444	977.645	1309.04	1310.29	441.97	584.605	501.072	551.727	530.747	632.049	735.872	766.825	778.729	790.634	414.986	413.399	351.902	553.66	609.748	545.924
0	900.8	457.178	TAG(54:4)	5096.55	5653.71	6326.95	5235.84	5723.36	6744.82	7135.86	6234.09	5955.51	4562.61	4492.96	3726.87	3982.24	4817.97	4005.45	4005.45	4562.61	5630.5	3569.77	5630.5	4957.27	5166.2	5351.92	4191.17	4748.33
0	900.808	469.473	TAG(54:4)	884.391	810.707	936.287	1039.68	855.443	956.966	915.607	1291.28	1329.2	686.066	692.548	701.19	683.905	745.405	793.023	800.18	795.405	853.569	788.262	745.405	773.976	800.18	800.18	762.071	793.023
0	900.807	502.139	TAG(54:4)	565.269	578.806	592.344	733.5	673.102	690.387	653.656	632.05	642.853	494.093	529.007	410.224	469.653	488.856	515.042	508.059	515.042	488.856	459.179	703.351	625.568	726.357	565.269	621.352	567.203
0	900.812	526.818	TAG(54:4)	279.045	313.331	293.331	497.584	445.213	459.179	435.621	576.873	557.534	254.544	309.045	311.902	250.648	324.759	402.288	443.558	452.196	467.907	443.558	416.574	438.796	351.902	359.431	443.558	469.653
0	900.811	536.889	TAG(54:4)	224.674	245.453	240.258	399.113	356.256	375.304	389.59	480.127	487.11	225.973	245.453	253.245	246.752	271.902	333.331	416.574	429.272	435.621	441.97	303.331	333.331	258.44	334.759	402.288	361.018
0	900.812	563.787	TAG(54:4)	155.852	133.798	138.441	258.44	192.206	259.739	228.57	459.179	464.416	119.869	173.263	169.781	166.299	175.585	245.453	343.331	386.415	395.939	410.224	231.167	198.7	176.746	205.193	281.902	251.947
0	900.811	574.583	TAG(54:4)	127.994	127.994	126.833	206.492	159.334	216.882	205.193	380.066	410.224	132.637	144.245	143.084	136.12	161.656	203.895	296.188	350.473	383.24	364.193	229.869	162.817	161.656	205.193	236.362	216.882
0	900.808	585.353	TAG(54:4)	112.904	111.744	97.8148	173.263	137.28	173.263	179.219	376.891	356.256	110.583	137.28	143.084	92.011	117.547	196.103	263.635	354.759	368.955	403.875	176.746	141.923	159.334	170.942	188.31	197.401
0	900.811	593.661	TAG(54:4)	94.3325	103.619	80.8616	137.28	143.084	136.12	158.174	376.891	351.902	93.1718	104.779	105.94	97.8148	98.9755	168.62	241.557	313.331	375.304	364.193	124.512	141.923	130.316	141.923	181.817	154.691
0	898.776	442.027	TAG(54:5)	1517.5	1538.29	1643.77	1896.94	1039.68	1770.36	1833.65	2002.59	1707.06	1517.92	1518.34	1643.77	1373.17	1685.97	1517.19	1918.63	1707.07	2066.31	2045.64	3146.62	3259.85	2754.84	1875.84	1939.13	2110.22
0	898.781	451.406	TAG(54:5)	1687.53	1580.48	1833.65	2108.51	2580.95	2301.12	2301.12	2927.04	2906.39	2044.62	2388.76	2216.99	2494.85	2044.62	2322.9	2756.59	2645.52	2862.91	2344.17	2107.91	1876.44	1749.26	2645.91	2451.79	2451.79
0	898.794	498.344	TAG(54:5)	126.834	123.351	122.191	246.752	218.18	238.96	203.895	235.064	248.051	206.492	228.57	215.583	214.284	233.765	281.902	162.817	291.902	319.045	337.616	253.245	249.349	245.453	316.188	337.616	333.331
0	898.795	535.934	TAG(54:5)	42.1492	43.204	46.3686	83.0579	84.1561	103.619	87.4504	145.406	150.048	83.0579	77.5673	84.1561	72.0767	90.8504	137.28	173.263	231.167	240.258	225.973	110.583	86.3523	77.5673	134.959	157.013	162.817
0	898.796	545.99	TAG(54:5)	37.9298	37.9298	34.7809	52.6977	58.0661	66.6762	62.3711	130.316	115.226	55.9136	76.4692	70.9813	69.905	76.4692	104.779	150.048	222.077	228.57	199.999	84.1561	70.9813	70.9813	97.8149	129.155	98.9756
0	898.792	585.939	TAG(54:5)	27.5431	29.611	26.5091	38.9846	38.9846	43.204	41.0944	89.6897	104.779	38.9846	47.4235	50.588	42.1492	36.8749	63.4474	105.94	147.727	175.585	162.817	54.8373	50.588	46.3686	67.7524	77.5673	66.6762
0	898.793	593.854	TAG(54:5)	27.5431	29.611	27.5431	42.1492	40.0395	43.204	38.9846	89.6897	96.6542	38.9846	43.204	43.204	38.9846	44.2589	60.2186	105.94	124.512	166.299	155.852	54.8373	50.588	41.0944	62.3711	66.6762	60.2186
0	896.765	438.381	TAG(54:6)	2086.98	2003.02	2045.64	3212.51	3058.77	3300.36	3147.11	4214.39	4701.91	4841.2	3959.03	4910.84	4028.68	4469.76	4423.33	998.326	5514.43	5328.71	5421.57	3503.89	3623.72	3773.31	5375.14	6048.37	5746.58
0	896.781	474.852	TAG(54:6)	170.942	168.62	169.781	389.59	303.331	347.616	270.473	283.331	321.902	372.129	418.161	367.367	381.653	440.383	466.165	474.894	504.576	448.705	422.923	330.473	314.759	307.616	588.481	623.408	611.684
0	894.751	427.095	TAG(54:7)	1685.97	1664.87	1854.75	2365.7	2624	2646.79	2451.8	3390.33	2688.58	3705.32	3889.78	3611.46	4144.75	3750.1	3858.38	4191.18	5491.21	4771.55	5375.14	2258.07	3168.59	2602.48	5560.86	5700.15	4957.27
0	892.745	418.328	TAG(54:8)	740.677	660.151	726.392	797.82	977.648	1247.42	781.153	1372.75	1225.8	894.929	813.376	977.648	808.113	813.376	1308.52	1225.8	1184.55	788.296	1538.29	699.057	781.153	802.85	1163.76	1122.41	1122.41
0	890.729	411.666	TAG(54:9)	50.5882	52.6979	44.2591	87.4509	101.298	101.298	96.6546	125.673	115.226	74.2733	79.764	81.9602	84.1565	95.4939	105.941	104.78	123.352	125.673	126.834	72.077	69.9053	68.829	123.352	133.798	125.673
0	918.855	527.796	TAG(55:2)	45.3134	51.6425	49.5328	40.0391	42.1488	52.6974	49.5328	58.0656	61.2943	48.4779	43.2037	47.4231	46.3682	45.3134	54.8369	49.5328	58.0656	69.9042	60.2181	44.2585	41.094	49.5328	50.5876	51.6425	46.3682
0	934.887	598.785	TAG(56:1)	49.5325	50.5873	48.4776	51.6422	63.4463	61.2939	43.2034	42.1485	52.6971	130.315	123.35	132.636	121.028	125.672	121.028	103.617	94.3306	104.778	103.617	104.778	138.44	147.726	214.284	168.62	177.921
0	916.738	411.235	TAG(56:10)	115.225	134.958	122.19	236.362	237.661	235.064	231.167	257.142	303.331	175.585	176.746	210.388	194.804	228.57	229.869	284.759	314.759	319.045	287.616	140.762	163.977	147.727	340.473	326.188	317.616
0	932.874	545.4	TAG(56:2)	307.616	297.616	320.473	267.616	330.473	324.759	350.473	580.688	466.137	372.129	410.224	424.51	441.97	408.637	471.369	547.771	632.037	752.412	707.556	351.902	340.473	334.759	478.344	419.748	426.097
0	932.871	596.545	TAG(56:2)	76.4677	84.1542	69.9037	67.7513	83.0562	68.8275	60.2177	36.8743	37.9291	77.5657	69.9037	75.3696	74.2715	80.86	56.989	42.1486	38.984	32.7124	38.984	73.1734	75.3696	81.9581	93.1699	78.6638	74.2715
0	930.856	565.347	TAG(56:3)	116.385	144.244	122.189	98.9739	112.903	103.617	110.582	72.0754	81.9582	94.3308	70.98	87.4486	78.6639	79.762	75.3696	62.3702	51.6423	51.6423	53.7604	69.9038	81.9582	89.6877	76.4677	70.98	56.9891
0	930.858	577.995	TAG(56:3)	123.35	140.762	137.279	112.903	130.315	111.742	115.225	89.6877	76.4677	95.4916	78.6639	85.2524	89.6877	92.0093	87.4486	69.9038	53.7604	62.3702	62.3702	74.2715	80.8601	78.6639	86.3505	76.4677	86.3505
0	928.843	476.702	TAG(56:4)	555.527	536.167	607.799	605.863	719.096	681.674	666.567	800.049	800.049	437.208	476.604	437.208	488.813	492.301	532.413	621.351	651.461	752.429	719.096	528.925	476.604	559.399	485.325	532.413	545.847
0	928.844	519.405	TAG(56:4)	45.3132	49.5326	44.2583	44.2583	55.9129	49.5326	45.3132	56.9891	48.4778	36.8744	41.0938	48.4778	47.4229	36.8744	44.2583	38.9841	41.0938	37.9292	38.9841	43.2035	43.2035	50.5875	46.368	49.5326	48.4778
0	928.841	569.028	TAG(56:4)	46.368	43.2035	41.0938	58.0654	55.9129	52.6971	52.6971	56.9891	52.6971	37.9292	47.4229	53.7604	45.3132	42.1486	48.4778	51.6423	47.4229	48.4778	49.5326	43.2035	44.2583	38.9841	53.7604	53.7604	51.6423
0	928.844	583.922	TAG(56:4)	36.8744	37.9292	41.0938	51.6423	54.8367	56.9891	48.4778	48.4778	49.5326	32.7125	41.0938	44.2583	41.0938	38.9841	41.0938	53.7604	49.5326	49.5326	53.7604	42.1486	33.7464	38.9841	47.4229	46.368	55.9129
0	926.816	440.464	TAG(56:5)	90.8488	101.296	93.1703	115.225	109.421	119.868	101.296	111.743	110.582	86.3508	109.421	90.8488	109.421	101.296	110.582	115.225	102.456	104.778	109.421	62.3703	67.7515	78.6641	114.064	96.6526	102.456
0	926.829	504.773	TAG(56:5)	72.0756	63.4466	75.3698	110.582	61.2941	111.743	84.1545	88.5469	87.4489	83.0565	98.9741	85.2527	85.2527	101.296	92.0095	107.099	107.099	111.743	100.135	68.8277	76.4679	73.1736	114.064	126.833	121.029
0	926.825	523.238	TAG(56:5)	37.9293	43.2035	46.3681	70.9802	77.566	75.3698	53.7605	70.9802	69.9039	50.5875	64.5228	63.4466	55.9129	66.6752	73.1736	76.4679	81.9584	87.4489	94.3311	48.4778	49.5327	50.5875	83.0565	88.5469	92.0095
0	926.829	530.94	TAG(56:5)	34.7804	40.039	46.3681	68.8277	58.0654	68.8277	58.0654	69.9039	72.0756	53.7605	63.4466	55.9129	56.9892	68.8277	74.2717	88.5469	86.3508	87.4489	94.3311	54.8367	47.4229	46.3681	78.6641	90.8488	88.5469
0	926.827	568.056	TAG(56:5)	24.441	26.5089	26.5089	38.9841	37.9293	37.9293	31.6786	58.0654	60.2179	34.7804	38.9841	38.9841	33.7465	34.7804	47.4229	65.599	78.6641	84.1545	76.4679	33.7465	34.7804	26.5089	54.8367	56.9892	61.2941
0	926.825	580.63	TAG(56:5)	24.441	26.5089	21.3391	33.7465	34.7804	40.039	31.6786	51.6423	54.8367	28.5767	45.3132	35.8195	38.9841	33.7465	51.6423	64.5228	68.8277	77.566	90.8488	26.5089	28.5768	25.4749	47.4229	56.9892	50.5875
0	926.829	590.615	TAG(56:5)	25.4749	26.5089	22.3731	29.6107	31.6786	38.9841	32.7125	51.6423	53.7605	31.6786	31.6786	34.7804	27.5428	31.6786	42.1487	53.7605	75.3698	73.1736	79.7622	35.8195	21.3391	21.3391	44.2584	47.4229	43.2035
0	926.821	595.073	TAG(56:5)	25.4749	17.2152	21.3391	29.6107	31.6786	31.6786	30.6446	51.6423	55.9129	31.6786	28.5768	34.7804	26.5089	31.6786	42.1487	54.8367	75.3698	67.7515	73.1736	35.8195	21.3391	22.3731	44.2584	47.4229	42.1487
0	924.796	449.189	TAG(56:6)	2283.68	2065.7	2088.24	2796.16	3234.42	3589.17	2926.95	3568.46	3634.35	2949.84	2974.86	3304.92	2753.11	3866.11	3283.01	4112.44	4516.14	4376.84	4237.55	2387.88	2045.19	2002.4	2842.65	4330.41	4423.28
0	924.797	450.925	TAG(56:6)	2283.68	2065.7	977.639	2796.16	3234.42	1268.08	2926.95	1665.17	3081.61	2949.84	2974.86	3304.92	1122.39	1601.56	1184.43	4112.44	1350.8	4376.84	1981.31	2387.88	1288.76	2002.4	3687.05	2023.5	4423.28
0	924.811	570.18	TAG(56:6)	25.4749	28.5768	27.5428	46.3681	46.3681	53.7605	43.2036	96.6527	96.6527	52.6972	52.6972	70.9802	59.1417	62.3704	95.4919	136.119	192.206	219.479	209.089	45.3133	38.9842	37.9293	77.5661	116.386	96.6527
0	922.777	435.335	TAG(56:7)	1812.53	2129.16	1918.61	2819.38	2883.08	3124.61	2754.81	3912.54	4214.34	3036.82	2753.5	2907.23	2732.85	3036.76	3796.47	4283.99	3982.19	4283.99	4005.4	2688.54	2280.26	2087.82	3410.12	3958.97	3870.27
0	922.776	441.311	TAG(56:7)	4492.93	4609	5003.66	7096.09	6808.08	7584.36	6326.93	7558.39	6048.35	5769.77	5212.6	6907.32	6094.78	6443.01	6651.95	7014.26	7037.47	8051.89	6447.67	4144.7	4492.93	4585.79	6988.75	6698.67	7120.91
0	922.792	450.421	TAG(56:7)	913.154	769.121	761.979	1205.11	1309.44	1122.39	966.095	1039.68	790.55	956.96	792.931	800.078	971.978	1081.03	963.154	853.566	898.448	873.762	810.604	692.482	793.469	657.944	1287.93	1205.11	1308.5
0	922.795	473.163	TAG(56:7)	495.8	521.965	471.378	1184.43	813.235	802.709	694.641	721.502	709.751	559.414	764.359	709.751	707.592	750.074	675.213	874.245	839.551	781.026	894.924	495.8	567.156	514.988	813.235	1197.87	1081.03
0	920.762	428.726	TAG(56:8)	4423.28	4725.08	4632.22	5769.77	7664.75	6535.88	6396.58	8051.89	8129.82	5885.84	6768.02	6512.66	5676.91	5839.41	6605.52	7074.48	8960.98	8909.04	9038.91	3529.56	5073.31	4121.48	8181.76	9142.8	7558.39
0	920.778	436.312	TAG(56:8)	956.961	1749.24	1205.11	1707.05	1622.66	1896.92	1308.61	2172.21	2023.5	673.059	1643.76	2494.82	874.245	1854.73	2408.72	1582.87	1122.39	1143.07	1075.5	1184.43	1246.47	781.035	1643.76	1875.83	757.225
0	918.756	418.937	TAG(56:9)	1122.39	805.359	1039.68	1580.47	1960.21	1791.44	1601.56	2237.64	2279.57	1436.45	1474.98	742.948	1309.03	1666.42	1707.05	2430.25	2193.47	2045.2	2150.69	977.641	1081.04	998.32	1812.54	1981.31	1770.34
0	918.754	420.042	TAG(56:9)	598.128	771.519	1039.68	805.359	1960.21	1833.8	1601.56	2237.64	2279.57	681.699	778.662	1685.95	1309.03	1666.42	1707.05	2430.25	2193.47	2045.2	2150.69	791.529	797.709	998.32	1812.54	1433.1	2046.91
0	944.765	418.862	TAG(58:10)	527.136	563.235	538.052	832.884	832.884	805.239	757.125	1122.38	874.241	603.916	679.477	696.73	642.815	705.356	957.192	1018.99	874.241	956.955	785.696	521.907	584.544	555.486	1039.67	807.871	874.478
0	944.769	421.242	TAG(58:10)	287.616	563.235	316.188	832.884	466.129	413.399	757.125	592.293	528.879	603.916	175.585	696.73	376.891	316.188	405.463	1018.99	536.114	569.046	732.706	373.717	584.544	495.761	485.302	459.156	874.478
0	942.755	413.713	TAG(58:11)	261.038	214.284	255.843	414.986	541.932	473.103	407.05	530.628	578.736	211.687	263.635	405.463	224.674	287.616	437.208	696.736	427.685	457.414	662.228	254.544	319.045	317.616	647.13	402.288	430.859
0	942.757	415.618	TAG(58:11)	261.038	299.045	255.843	347.616	541.932	473.103	450.441	694.58	578.736	421.335	466.13	467.873	450.441	457.414	538.058	696.736	754.752	805.249	711.895	343.331	368.955	317.616	647.13	664.384	586.484
0	960.905	589.965	TAG(58:2)	41.0932	37.9286	37.9286	27.5425	41.0932	32.712	40.0383	35.8189	31.6781	55.9122	50.5869	55.9122	53.7598	51.6417	50.5869	52.6966	42.148	49.532	54.836	53.7598	53.7598	56.9884	67.7503	51.6417	61.2932
0	958.89	588.167	TAG(58:3)	17.2152	17.2152	19.2712	15.1899	19.2712	15.1899	10.1266	7.08861	10.1266	16.2025	16.2025	20.3051	13.1646	15.1899	14.1772	7.08861	10.1266	9.11392	8.10126	20.3051	17.2152	19.2712	16.2025	18.2373	15.1899
0	958.89	593.895	TAG(58:3)	19.2712	21.339	19.2712	17.2152	19.2712	15.1899	13.1646	9.11392	10.1266	16.2025	16.2025	20.3051	13.1646	15.1899	14.1772	8.10126	9.11392	8.10126	9.11392	15.1899	17.2152	19.2712	17.2152	18.2373	15.1899
0	948.81	439.288	TAG(58:8)	1812.51	1412.82	1454.6	1918	1981.29	2065.68	1812.51	2797.82	2236.5	1372.3	915.597	802.589	793.039	1184.42	853.562	1370.52	1225.88	1267.13	1517.15	726.156	790.441	690.249	1308.49	1267.65	1371.05
0	946.786	426.287	TAG(58:9)	1308.49	1163.74	1330.95	1539.4	2110.18	1918	910.089	1225.88	1962.5	902.038	281.902	1039.67	257.142	980.954	1143.06	1308.49	1560.08	1666.41	1538.25	745.211	776.164	776.164	1370.63	1453.87	364.193
0	946.791	427.48	TAG(58:9)	1308.49	1163.74	936.276	998.312	2110.18	1918	1247.81	2580.89	1962.5	902.038	1164.68	1039.67	977.633	980.954	1143.06	1308.49	1560.08	1666.41	1538.25	745.211	776.164	776.164	1370.63	1453.87	956.955
0	956.78	418.517	TAG(59:11)	27.5425	30.6442	34.7799	40.0384	37.9287	40.0384	37.9287	47.4224	42.1481	25.4747	29.6103	28.5764	27.5425	36.8739	34.7799	41.0933	48.4772	35.819	45.3127	27.5425	26.5086	25.4747	41.0933	42.1481	45.3127
0	970.786	422.15	TAG(60:11)	549.603	547.664	594.202	812.203	813.016	977.626	805.121	1332.61	813.016	718.922	681.569	771.303	716.541	778.446	812.439	814.563	1039.66	1205.08	1018.98	528.805	574.812	492.233	916.254	785.589	792.611
0	970.795	434.083	TAG(60:11)	38.9833	46.3673	30.6441	46.3673	49.5318	40.0382	43.2027	40.0382	41.093	30.6441	29.6102	33.7458	31.678	41.093	49.5318	35.8188	31.678	33.7458	31.678	38.9833	30.6441	29.6102	40.0382	37.9285	35.8188
0	968.773	417.696	TAG(60:12)	764.168	778.454	813.024	1205.09	1414.06	1225.76	1081.02	1456.68	1496.36	799.867	785.597	813.714	936.507	998.305	936.271	1370.51	1411.97	1308.48	1287.8	615.533	632.022	613.594	802.498	1225.76	1164.67
0	994.787	415.44	TAG(62:13)	271.902	245.453	300.473	414.986	162.816	389.59	331.902	559.242	474.793	177.921	181.817	181.817	190.908	190.908	224.674	131.474	289.045	286.188	133.795	126.83	129.152	114.061	254.544	261.038	274.759
0	994.792	417.116	TAG(62:13)	271.902	259.739	300.473	414.986	452.171	389.59	343.331	559.242	474.793	162.816	181.817	181.817	190.908	194.804	224.674	244.154	289.045	286.188	262.336	126.83	137.278	114.061	254.544	261.038	274.759
0	992.773	409.054	TAG(62:14)	175.585	176.746	196.103	313.331	344.759	309.045	303.331	462.613	389.59	162.816	161.655	169.781	170.941	192.206	183.115	281.902	269.045	274.759	273.331	103.614	111.74	116.383	281.902	293.331	255.843
0	992.779	419.845	TAG(62:14)	15.1899	27.5421	21.3389	30.6438	32.7115	28.576	30.6438	28.576	22.3728	11.1392	14.1772	13.1646	16.2025	17.2152	17.2152	18.2373	18.2373	20.305	16.2025	12.1519	14.1772	13.1646	19.2711	24.4405	23.4066
0	1020.81	413.801	TAG(64:14)	12.1519	24.4403	18.2372	19.2711	30.6434	27.5419	25.4742	37.9276	37.9276	12.1519	9.11392	15.1899	10.1266	16.2025	21.3388	24.4403	20.3049	15.1899	20.3049	5.06329	13.1646	9.11392	24.4403	17.2152	19.2711
0	590.32	158.582		143.087	141.927	154.694	159.336	166.3	148.891	137.284	115.232	122.196	146.569	151.212	148.891	145.409	154.694	159.336	145.409	115.232	146.569	132.642	74.2789	84.1636	86.3602	152.372	129.16	132.642
0	566.32	161.376		70.9866	84.1636	76.4755	87.4585	94.3409	83.0653	86.3602	84.1636	94.3409	54.8402	50.5907	52.7004	60.2224	50.5907	48.481	55.9167	53.7638	47.4261	49.5358	41.097	45.3164	45.3164	56.9931	55.9167	58.0695
0	361.269	164.172		30.6469	31.681	41.097	41.097	42.1519	38.9873	32.7151	29.6128	25.4763	27.5445	22.3739	27.5445	25.4763	27.5445	26.5104	23.408	21.3398	23.408	23.408	9.11392	14.1772	13.1646	23.408	24.4421	23.408
0	546.363	177.662		168.621	158.176	180.518	167.461	159.336	162.818	127.999	121.035	134.963	63.4516	87.4585	86.3602	79.7704	87.4585	62.3752	73.1806	63.4516	59.1459	58.0695	41.097	38.9873	43.2067	67.7573	59.1459	62.3752
0	521.339	179.631		53.7638	53.7638	62.3752	50.5907	61.2988	61.2988	51.6455	34.7834	36.8776	43.2067	46.3712	44.2616	54.8402	48.481	43.2067	48.481	36.8776	29.6128	31.681	32.7151	33.7493	34.7834	44.2616	52.7004	43.2067
0	499.356	179.811		103.626	112.911	111.75	100.144	112.911	104.787	83.0653	64.5281	69.9102	79.7704	78.6721	80.8687	90.859	92.0196	78.6721	78.6721	65.6045	49.5358	55.9167	63.4516	72.0823	77.5738	70.9866	69.9102	77.5738
0	521.339	180.488		53.7638	50.5907	62.3752	50.5907	42.1519	61.2988	50.5907	27.5445	36.8776	38.9873	46.3712	44.2616	34.7834	42.1519	37.9324	48.481	36.8776	18.2374	27.5445	32.7151	31.681	34.7834	44.2616	52.7004	43.2067
0	546.365	184.972		26.5104	40.0421	34.7834	37.9324	30.6469	34.7834	28.5786	19.2715	22.3739	19.2715	21.3398	17.2152	20.3056	21.3398	18.2374	18.2374	19.2715	12.1519	14.1772	12.1519	11.1392	8.10126	13.1646	16.2025	15.1899
0	519.324	187.194		45.3164	53.7638	48.481	53.7638	58.0695	54.8402	55.9167	53.7638	48.481	50.5907	61.2988	56.9931	47.4261	46.3712	46.3712	47.4261	62.3752	50.5907	58.0695	45.3164	48.481	51.6455	54.8402	47.4261	52.7004
0	521.338	188.535		85.2619	81.967	90.859	78.6721	85.2619	81.967	102.465	111.75	103.626	80.8687	70.9866	84.1636	78.6721	90.859	76.4755	112.911	84.1636	72.0823	116.393	108.268	107.108	126.839	80.8687	93.1802	88.5568
0	499.353	188.566		1143.15	1143.15	1184.51	1309.12	1184.51	1122.46	915.638	808.746	1039.73	874.272	894.955	874.272	915.638	977.685	1081.1	772.202	774.583	706.023	741.25	811.377	957.671	874.272	812.225	936.32	1019.05
0	1016.67	188.619		41.0922	44.2567	33.745	41.0922	47.4213	40.0373	31.6773	30.6435	34.7789	32.7112	29.6096	33.745	32.7112	33.745	32.7112	30.6435	27.5419	24.4404	26.5081	23.4065	31.6773	25.4742	43.2019	35.8179	34.7789
0	499.354	188.641		1143.15	1143.15	1163.83	936.32	1184.51	1122.46	791.25	808.746	1039.73	874.272	894.955	874.272	998.368	977.685	1081.1	1143.15	774.583	706.023	555.973	811.377	957.671	750.773	812.225	936.32	1019.05
0	481.346	188.677		83.0653	92.0196	95.5015	87.4585	92.0196	89.6984	83.0653	72.0823	74.2789	65.6045	68.8338	73.1806	80.8687	74.2789	72.0823	65.6045	59.1459	47.4261	45.3164	70.9866	69.9102	66.6809	75.3773	79.7704	66.6809
0	997.711	188.802		22.3727	17.2152	18.2373	21.3389	19.2711	17.2152	14.1772	9.11392	12.1519	13.1646	17.2152	17.2152	14.1772	14.1772	7.08861	14.1772	12.1519	9.11392	8.10126	18.2373	9.11392	13.1646	16.2025	17.2152	20.305
0	478.322	188.959		223.375	216.882	212.986	196.103	242.856	228.57	160.497	144.248	132.642	214.284	203.895	216.882	229.869	224.674	235.064	189.609	167.461	151.212	151.212	130.32	126.839	130.32	197.401	175.585	174.424
0	994.69	189.149		80.857	74.2689	81.955	86.347	85.2491	80.857	50.5862	41.0926	45.312	67.7492	81.955	63.4446	69.9015	69.9015	65.5969	63.4446	59.14	40.0377	40.0377	36.8732	32.7115	36.8732	60.2161	67.7492	50.5862
0	496.876	189.194		258.44	281.902	280.473	267.616	310.473	303.331	147.73	143.087	116.393	242.856	250.648	299.045	353.331	323.331	280.473	228.57	184.414	130.32	137.284	64.5281	67.7573	73.1806	215.583	238.96	166.3
0	1013.65	189.378		42.1471	42.1471	41.0923	48.4762	36.8728	41.0923	34.7789	27.5419	31.6774	41.0923	38.9825	42.1471	38.9825	42.1471	53.7589	36.8728	37.9277	41.0923	33.7451	23.4065	26.5081	28.5758	37.9277	34.7789	41.0923
0	991.67	189.498		84.1512	86.3472	85.2492	84.1512	102.453	109.418	52.696	44.2572	48.4766	105.936	84.1512	100.131	116.383	102.453	105.936	86.3472	77.5631	61.2924	60.2162	27.5422	32.7115	32.7115	74.269	75.3671	64.5208
0	522.348	189.709		215.583	225.973	218.18	209.089	218.18	214.284	185.713	157.015	175.585	170.943	169.782	159.336	160.497	163.979	153.533	159.336	133.802	134.963	121.035	117.554	129.16	117.554	159.336	166.3	151.212
0	504.339	197.646		46.3712	53.7638	51.6455	44.2616	37.9324	43.2067	31.681	30.6469	22.3739	33.7493	28.5786	32.7151	34.7834	31.681	25.4763	26.5104	17.2152	17.2152	19.2715	13.1646	15.1899	14.1772	18.2374	23.408	19.2715
0	532.333	201.762		165.139	161.657	153.533	174.424	181.817	173.264	162.818	153.533	150.051	180.518	176.746	181.817	197.401	170.943	165.139	162.818	131.481	150.051	141.927	165.139	151.212	185.713	184.414	184.414	169.782
0	532.333	201.855		165.139	161.657	153.533	174.424	181.817	173.264	162.818	153.533	150.051	180.518	176.746	181.817	197.401	170.943	165.139	162.818	139.605	150.051	141.927	165.139	151.212	185.713	184.414	184.414	169.782
0	1019.7	202.441		2.02532	3.03798	5.06329	4.05063	4.05063	6.07595	2.02532	2.02532	7.08861	1.01266	4.05063	3.03798	2.02532	4.05063	3.03798	2.02532	2.02532	2.02532	2.02532	1.01266	1.01266	1.01266	3.03798	2.02532	2.02532
0	548.319	207.276		32.7151	32.7151	37.9324	38.9873	42.1519	41.097	33.7493	32.7151	28.5786	33.7493	27.5445	31.681	34.7834	37.9324	27.5445	29.6128	29.6128	33.7493	26.5104	27.5445	30.6469	35.8227	28.5786	32.7151	27.5445
0	532.333	207.584		269.045	293.331	263.635	297.616	279.045	255.843	255.843	280.473	259.739	287.616	235.064	271.902	244.154	262.336	238.96	240.258	277.616	277.616	286.188	283.331	277.616	279.045	307.616	306.188	267.616
0	1041.68	209.746		86.3446	101.29	103.611	78.6589	90.842	86.3446	109.416	94.3246	102.451	81.9528	95.4855	90.842	75.365	81.9528	80.8548	88.5405	93.1638	76.463	94.3246	90.842	89.6812	87.4426	86.3446	98.968	87.4426
0	1019.7	210.049		434.034	430.859	414.986	446.949	509.542	509.542	380.066	304.759	353.331	410.224	414.986	419.748	486.939	443.558	411.812	353.331	286.188	222.077	238.96	301.902	359.431	384.828	380.066	410.224	410.224
0	1551.04	210.147		33.7376	37.9176	33.7376	41.0801	40.0259	35.8093	32.7042	30.6375	30.6375	31.6708	27.5374	31.6708	37.9176	41.0801	31.6708	33.7376	29.6041	27.5374	24.4373	32.7042	26.504	32.7042	32.7042	40.0259	27.5374
0	510.876	210.156		1155.11	1126.54	1101.54	1137.25	1203.05	1137.25	1007.84	726.964	837.693	1017.52	1017.52	911.078	1033.65	1101.54	928.725	885.062	717.44	636.458	662.545	769.821	842.957	856.114	919.901	1033.65	819.272
0	1041.69	211.909		85.2466	104.772	103.611	96.6463	90.842	96.6463	109.416	94.3246	100.129	88.5405	95.4855	90.842	94.3246	90.842	88.5405	86.3446	93.1638	76.463	81.9528	90.842	89.6812	70.976	85.2466	98.968	85.2466
0	473.262	213.581		33.7493	27.5445	40.0421	33.7493	34.7834	32.7151	33.7493	36.8776	35.8227	31.681	32.7151	33.7493	35.8227	35.8227	38.9873	43.2067	34.7834	29.6128	43.2067	35.8227	60.2224	40.0421	37.9324	33.7493	36.8776
0	532.333	213.959		353.331	402.288	389.59	416.574	429.272	394.351	373.717	376.891	426.097	386.415	381.653	397.526	416.574	392.764	446.971	450.48	395.939	416.574	461.006	469.778	518.901	480.304	421.335	453.989	426.097
0	548.314	214.014		35.8227	37.9324	40.0421	33.7493	33.7493	36.8776	32.7151	29.6128	31.681	31.681	26.5104	28.5786	40.0421	28.5786	34.7834	32.7151	31.681	36.8776	31.681	30.6469	31.681	28.5786	33.7493	29.6128	37.9324
0	487.281	230.096		48.481	55.9167	55.9167	56.9931	50.5907	51.6455	48.481	45.3164	37.9324	49.5358	53.7638	48.481	49.5358	45.3164	35.8227	47.4261	36.8776	38.9873	30.6469	33.7493	38.9873	36.8776	61.2988	38.9873	38.9873
0	524.916	230.587		336.188	313.331	356.256	361.018	372.129	405.463	255.843	162.818	148.891	237.661	270.473	356.256	337.616	346.188	206.492	227.271	115.232	98.9834	103.626	63.4516	53.7638	80.8687	231.167	220.778	199.999
0	1069.72	230.663		18.2372	21.3386	23.4062	26.5076	24.44	19.271	16.2025	13.1646	8.10126	17.2152	18.2372	25.4738	22.3724	30.6428	16.2025	16.2025	12.1519	14.1772	8.10126	6.07595	6.07595	6.07595	16.2025	16.2025	14.1772
0	562.325	230.664		40.0421	35.8227	37.9324	37.9324	35.8227	45.3164	33.7493	33.7493	31.681	35.8227	36.8776	33.7493	34.7834	31.681	29.6128	40.0421	29.6128	34.7834	28.5786	29.6128	35.8227	28.5786	35.8227	36.8776	34.7834
0	1047.73	230.863		24.4402	30.6431	31.6769	35.8174	23.4063	40.0368	18.2372	10.1266	9.11392	25.474	28.5754	27.5416	29.6093	29.6093	31.6769	22.3725	14.1772	14.1772	12.1519	6.07595	7.08861	6.07595	15.1899	17.2152	19.2711
0	413.265	283.677		33.7493	33.7493	36.8776	38.9873	36.8776	36.8776	29.6128	32.7151	28.5786	28.5786	30.6469	24.4421	28.5786	28.5786	38.9873	24.4421	26.5104	20.3056	32.7151	28.5786	21.3398	26.5104	31.681	32.7151	33.7493
0	473.316	292.926		73.1806	85.2619	86.3602	86.3602	98.9834	107.108	56.9931	72.0823	51.6455	74.2789	84.1636	84.1636	75.3773	90.859	87.4585	94.3409	72.0823	78.6721	73.1806	49.5358	45.3164	49.5358	79.7704	56.9931	67.7573
0	531.37	293.013		16.2025	14.1772	13.1646	12.1519	15.1899	14.1772	8.10126	10.1266	10.1266	12.1519	19.2715	15.1899	14.1772	13.1646	15.1899	14.1772	10.1266	15.1899	12.1519	9.11392	6.07595	9.11392	10.1266	14.1772	15.1899
0	417.255	293.035		38.9873	42.1519	47.4261	38.9873	47.4261	49.5358	25.4763	30.6469	32.7151	36.8776	38.9873	42.1519	42.1519	42.1519	40.0421	38.9873	35.8227	40.0421	37.9324	22.3739	27.5445	20.3056	28.5786	38.9873	31.681
0	385.27	309.121		65.6045	77.5738	70.9866	63.4516	74.2789	76.4755	40.0421	38.9873	48.481	47.4261	47.4261	45.3164	45.3164	61.2988	46.3712	42.1519	36.8776	31.681	33.7493	33.7493	33.7493	32.7151	58.0695	53.7638	52.7004
0	826.591	314.332		16.2025	18.2373	17.2152	26.5098	23.4076	25.4757	17.2152	15.1899	18.2373	33.7482	24.4417	30.646	26.5098	30.646	32.7141	24.4417	34.7822	17.2152	23.4076	11.1392	14.1772	17.2152	30.646	41.0957	34.7822
0	597.483	331.105		19.2715	12.1519	15.1899	17.2152	14.1772	18.2374	9.11392	8.10126	11.1392	31.681	21.3398	34.7834	31.681	26.5104	31.681	29.6128	20.3056	20.3056	25.4763	20.3056	17.2152	17.2152	30.6469	27.5445	27.5445
0	595.47	331.639		13.1646	12.1519	16.2025	19.2715	18.2374	22.3739	14.1772	14.1772	12.1519	17.2152	23.408	20.3056	21.3398	19.2715	23.408	23.408	17.2152	19.2715	22.3739	11.1392	13.1646	11.1392	28.5786	21.3398	24.4421
0	876.555	333.483		28.5773	37.9302	37.9302	32.7133	36.8754	29.6113	31.6793	26.5093	31.6793	25.4753	22.3733	24.4413	26.5093	28.5773	23.4073	24.4413	25.4753	21.3393	17.2152	15.1899	14.1772	14.1772	22.3733	20.3053	24.4413
0	826.535	335.259		110.587	112.908	115.229	112.908	127.997	105.944	98.9797	101.301	98.9797	98.9797	96.6583	96.6583	95.4977	101.301	116.39	112.908	96.6583	102.462	96.6583	56.9915	77.5707	63.4496	125.675	102.462	104.783
0	429.37	336.41		22.3739	24.4421	22.3739	25.4763	26.5104	23.408	19.2715	22.3739	22.3739	23.408	21.3398	22.3739	18.2374	23.408	18.2374	27.5445	20.3056	24.4421	19.2715	17.2152	18.2374	16.2025	23.408	27.5445	23.408
0	852.553	338.38		83.0604	89.6926	98.9782	90.8533	77.5695	89.6926	80.864	88.5513	112.907	70.983	76.4713	62.3725	77.5695	65.6014	72.0786	68.8304	67.7541	74.2749	73.1768	69.9067	68.8304	68.8304	76.4713	75.3731	80.864
0	623.503	338.947		51.6455	50.5907	54.8402	58.0695	58.0695	55.9167	37.9324	29.6128	41.097	62.3752	60.2224	60.2224	67.7573	68.8338	60.2224	53.7638	46.3712	51.6455	52.7004	41.097	43.2067	43.2067	64.5281	64.5281	65.6045
0	621.484	339.054		66.6809	68.8338	78.6721	81.967	95.5015	84.1636	59.1459	64.5281	62.3752	78.6721	88.5568	83.0653	88.5568	97.8228	88.5568	78.6721	74.2789	80.8687	83.0653	51.6455	56.9931	45.3164	109.429	108.268	97.8228
0	856.587	341.52		52.6985	62.3724	65.6013	60.2198	62.3724	60.2198	55.9145	49.534	48.4791	44.2597	47.4243	40.0403	46.3694	47.4243	53.7619	48.4791	42.15	34.7817	43.2049	29.6116	28.5775	26.5095	41.0952	40.0403	49.534
0	647.5	341.789		20.3056	20.3056	24.4421	27.5445	23.408	24.4421	23.408	19.2715	19.2715	20.3056	18.2374	20.3056	20.3056	23.408	18.2374	19.2715	17.2152	18.2374	20.3056	14.1772	14.1772	12.1519	20.3056	20.3056	18.2374
0	809.549	342.529		38.9864	44.2606	31.6803	45.3155	42.1509	46.3703	52.6995	33.7484	43.2058	20.3055	23.4077	23.4077	31.6803	27.544	25.4759	29.6122	27.544	22.3736	26.5099	22.3736	16.2025	20.3055	19.2714	24.4418	25.4759
0	599.501	343.756		180.518	177.921	165.139	183.115	161.657	170.943	122.196	110.59	104.787	163.979	173.264	183.115	162.818	158.176	170.943	174.424	147.73	154.694	139.605	144.248	141.927	134.963	150.051	174.424	161.657
0	625.516	343.87		108.268	101.305	86.3602	89.6984	81.967	90.859	75.3773	68.8338	69.9102	47.4261	65.6045	52.7004	56.9931	50.5907	48.481	45.3164	42.1519	42.1519	51.6455	47.4261	51.6455	44.2616	43.2067	46.3712	59.1459
0	597.484	345.41		38.9873	55.9167	52.7004	61.2988	60.2224	55.9167	46.3712	52.7004	47.4261	44.2616	52.7004	80.8687	42.1519	54.8402	56.9931	93.1802	52.7004	60.2224	84.1636	33.7493	31.681	68.8338	56.9931	81.967	72.0823
0	1586.12	345.689		91.9475	100.079	101.24	103.564	108.21	110.533	69.8654	69.8654	86.293	77.5182	98.9172	95.4324	88.4868	102.402	97.7556	91.9475	78.6151	68.7901	67.7148	45.2954	46.3495	44.2413	84.0994	102.402	101.24
0	1560.11	345.76		137.252	176.745	162.806	197.293	206.333	207.625	107.051	112.859	120.99	265.744	301.355	275.641	291.355	324.212	307.069	327.069	252.828	233.456	225.706	144.221	139.575	160.483	325.641	331.355	341.355
0	1536.11	345.89		65.5681	69.8696	65.5681	87.3964	74.2326	88.4934	50.5682	45.2973	51.6224	64.4927	66.6435	84.1055	69.8696	68.7943	65.5681	66.6435	65.5681	52.6766	54.8142	36.8637	35.8095	37.9179	72.0386	84.1055	72.0386
0	781.213	346.059		515.346	607.885	515.346	600.187	677.717	598.262	347.616	421.335	529.372	726.884	769.741	710.3	738.789	781.646	764.979	866.552	688.578	701.611	666.856	418.161	432.447	441.97	887.604	821.815	882.341
0	575.508	348.599		21.3398	19.2715	20.3056	24.4421	27.5445	26.5104	16.2025	16.2025	14.1772	28.5786	23.408	26.5104	29.6128	31.681	28.5786	32.7151	17.2152	28.5786	31.681	21.3398	29.6128	31.681	44.2616	35.8227	28.5786
0	597.485	349.105		126.839	144.248	111.75	167.461	187.012	146.569	123.357	138.445	130.32	183.115	192.206	124.517	189.609	209.089	215.583	249.349	183.115	174.424	216.882	151.212	157.015	155.854	250.648	259.739	250.648
0	573.487	349.133		13.1646	20.3056	24.4421	24.4421	25.4763	19.2715	18.2374	14.1772	19.2715	25.4763	20.3056	24.4421	25.4763	27.5445	24.4421	29.6128	23.408	26.5104	20.3056	17.2152	21.3398	23.408	29.6128	24.4421	31.681
0	625.521	349.322		68.8338	75.3773	63.4516	61.2988	64.5281	60.2224	55.9167	47.4261	52.7004	69.9102	66.6809	60.2224	66.6809	72.0823	62.3752	74.2789	51.6455	68.8338	61.2988	62.3752	61.2988	70.9866	65.6045	64.5281	85.2619
0	623.506	349.54		103.626	105.947	88.5568	123.357	114.072	98.9834	94.3409	90.859	93.1802	97.8228	105.947	95.5015	89.6984	111.75	114.072	112.911	85.2619	90.859	104.787	66.6809	79.7704	84.1636	102.465	103.626	98.9834
0	1588.14	349.943		55.8863	60.1875	62.3381	64.4887	62.3381	61.2628	47.4034	48.4575	47.4034	55.8863	61.2628	60.1875	66.6393	59.1122	75.3244	59.1122	49.5116	49.5116	45.2953	37.9169	40.025	28.5704	60.1875	77.5181	77.5181
0	1544.08	350.134		17.2152	19.2704	18.237	23.4039	31.6709	22.3705	20.3038	17.2152	23.4039	28.5708	31.6709	30.6375	29.6042	50.5678	49.5137	30.6375	42.1344	38.9719	26.504	16.2025	17.2152	20.3038	34.771	44.2428	40.0261
0	1194.82	350.254		34.776	28.574	37.9246	32.7087	36.8698	27.5403	24.4393	31.675	24.4393	20.3045	26.5066	19.2709	33.7424	30.6413	38.9795	32.7087	43.1989	33.7424	41.0892	16.2025	18.2372	19.2709	26.5066	27.5403	30.6413
0	1612.13	351.831		759.168	6791	804.274	6535.43	7147.47	6581.9	5164.68	768.579	5443.48	6117.23	763.874	7581.27	7555.02	7220.01	6814.23	6757.65	6210.17	6674.83	6706.04	714.466	663.051	775.637	7268.69	8071.55	7632.88
0	809.336	351.982		73.1786	79.768	87.4557	77.5715	101.302	97.8201	62.3738	63.4502	66.6793	68.832	78.6698	79.768	73.1786	79.768	94.338	61.2974	61.2974	59.1447	67.7557	44.2606	40.0412	45.3155	69.9084	97.8201	92.0167
0	809.764	352.019		49.5349	64.5266	59.1447	61.2974	60.221	58.0683	50.5898	53.7628	54.8392	59.1447	52.6994	58.0683	54.8392	64.5266	65.6029	62.3738	54.8392	61.2974	52.6994	52.6994	56.9919	53.7628	58.0683	64.5266	65.6029
0	807.214	352.123		1265.13	1274.18	1301.35	1283.24	1337.75	1310.4	1269.66	1251.55	1226.71	1234.71	1301.35	1292.29	1287.76	1301.35	1356.79	1296.82	1198.71	1269.66	1301.35	1147.67	1133.38	1178.71	1292.29	1342.51	1342.51
0	807.997	352.152		61.2975	59.1447	54.8392	68.8321	98.9808	60.2211	30.6463	31.6803	43.2058	55.9156	62.3738	62.3738	50.5898	72.0804	58.0684	35.8218	40.0413	24.4418	60.2211	11.1392	22.3737	15.1899	38.9864	102.463	79.7681
0	810.127	352.367		34.7825	22.3736	31.6803	29.6122	37.9315	46.3703	36.8766	29.6122	29.6122	34.7825	37.9315	30.6462	28.5781	27.544	32.7144	31.6803	28.5781	37.9315	41.0961	25.4759	29.6122	27.544	28.5781	31.6803	36.8766
0	601.522	353.026		23.408	22.3739	24.4421	24.4421	21.3398	24.4421	25.4763	19.2715	14.1772	23.408	22.3739	19.2715	18.2374	23.408	20.3056	18.2374	16.2025	15.1899	19.2715	15.1899	22.3739	20.3056	21.3398	19.2715	21.3398
0	1638.16	353.051		225.634	260.452	214.028	268.348	260.452	234.661	205.001	220.475	229.502	153.511	172.098	177.92	152.349	156.996	174.421	165.128	145.379	146.541	151.187	107.043	95.4256	120.983	170.936	198.553	183.078
0	1570.1	355.017		138.413	114.02	131.443	124.474	120.989	140.736	110.535	136.09	109.373	132.605	129.12	130.282	138.413	131.443	136.09	127.959	115.181	138.413	130.282	105.889	102.404	96.596	152.352	138.413	132.605
0	1597.12	355.097		38.9707	41.0788	35.8086	40.0247	30.637	40.0247	34.7703	37.9167	38.9707	22.3703	20.3037	40.0247	22.3703	22.3703	26.5037	18.237	23.4037	25.4703	28.5703	25.4703	29.6037	27.537	25.4703	18.237	28.5703
0	1528.05	356.077		170.938	166.292	170.938	203.767	185.674	186.966	166.292	176.745	170.938	221.86	232.199	214.106	211.521	245.122	252.876	186.966	224.444	211.521	233.491	144.223	196.013	176.745	271.417	256.753	275.703
0	623.502	356.194		786.488	743.631	957.002	853.59	1081.1	808.746	814.009	793.631	726.964	806.114	1039.73	800.851	806.114	1019.05	895.194	814.009	957.002	814.009	854.688	748.393	800.851	741.25	1039.73	1184.51	1019.05
0	1554.07	356.637		89.6288	88.491	90.7903	96.5981	88.491	79.7155	77.5217	97.7596	81.9094	69.8681	73.1339	65.5667	78.6186	83.0063	80.8124	70.9435	72.037	81.9094	77.5217	54.8131	73.1339	63.416	86.2971	93.1135	91.9519
0	790.548	356.669		464.495	476.763	459.237	459.237	450.474	432.447	430.859	452.227	437.208	329.045	359.431	343.331	367.367	357.844	353.331	373.717	341.902	383.24	370.542	290.473	350.473	351.902	376.891	419.748	391.177
0	649.52	356.833		196.103	193.505	206.492	193.505	198.7	197.401	207.791	214.284	206.492	140.766	151.212	139.605	161.657	158.176	155.854	170.943	143.087	155.854	137.284	115.232	154.694	127.999	165.139	167.461	157.015
0	1588.15	356.909		72.0339	67.7146	79.7117	93.1089	70.9405	97.7553	64.4887	64.4887	75.3244	59.1122	59.1122	66.6393	64.4887	70.9405	74.2275	61.2628	50.5656	50.5656	54.811	43.1872	52.6737	44.2412	70.9405	68.7899	70.9405
0	1572.12	357.743		94.2726	103.565	105.888	124.474	118.666	139.574	85.1979	98.9189	119.827	73.1322	74.2291	86.2948	88.4886	91.9494	83.0042	85.1979	86.2948	85.1979	77.5198	52.6746	68.7913	61.2639	87.3917	93.111	94.2726
0	1546.1	357.745		137.253	159.322	166.291	172.099	199.882	188.255	133.768	151.191	159.322	138.414	154.676	133.768	158.16	162.807	147.707	150.03	146.545	118.668	136.091	91.953	98.9222	91.953	148.868	188.255	150.03
0	1616.17	357.934		28.5702	34.7701	36.8623	31.6701	34.7701	34.7701	33.7368	32.7034	35.8083	22.3703	24.4369	21.337	18.237	24.4369	23.4036	22.3703	20.3036	17.2152	24.4369	17.2152	13.1646	18.237	23.4036	20.3036	20.3036
0	1564.15	358.047		368.256	431.315	423.432	352.776	485.243	461.105	329.918	390.327	417.126	201.166	229.577	212.788	234.743	242.491	211.497	194.708	184.377	203.748	188.251	146.544	160.483	168.614	239.908	223.12	208.914
0	651.538	358.189		69.9102	88.5568	68.8338	67.7573	76.4755	73.1806	66.6809	54.8402	58.0695	81.967	74.2789	67.7573	73.1806	78.6721	63.4516	70.9866	61.2988	56.9931	58.0695	68.8338	75.3773	70.9866	84.1636	89.6984	78.6721
0	1590.16	358.32		197.281	201.154	198.572	194.7	223.097	211.48	156.997	188.246	203.735	110.533	132.604	114.018	111.694	116.341	117.503	111.694	104.725	114.018	94.2702	87.3894	97.7551	102.401	112.856	110.533	108.21
0	706.55	358.499		26.5104	21.3398	28.5786	23.408	28.5786	20.3056	26.5104	29.6128	23.408	34.7834	32.7151	40.0421	41.097	44.2616	35.8227	35.8227	30.6469	31.681	36.8776	45.3164	37.9324	44.2616	35.8227	45.3164	38.9873
0	783.224	358.662		1052.88	1072.83	1056.11	949.202	1115.69	1083.54	916.849	998.045	1101.4	750.684	786.398	653.821	710.292	762.589	684.228	677.712	645.133	764.97	679.884	466.253	594.411	573.239	736.398	784.018	736.398
0	809.589	358.835		726.755	717.231	760.089	664.63	760.088	764.851	658.122	731.517	684.154	546.21	515.271	513.52	534.649	529.283	511.769	555.844	542.356	381.653	520.526	464.481	492.503	499.509	542.356	569.332	544.283
0	836.562	358.921		34.782	34.782	46.3698	41.0956	41.0956	35.8213	32.7139	31.6799	27.5437	46.3698	48.4795	54.8386	48.4795	60.2203	46.3698	58.0676	43.2052	43.2052	48.4795	59.144	53.7623	63.4493	60.2203	53.7623	58.0676
0	1514.13	359.22		44.2439	48.4609	52.6779	40.0269	54.8155	52.6779	44.2439	43.1896	45.2981	62.3435	62.3435	66.6453	63.4189	61.2681	54.8155	62.3435	66.6453	59.1172	61.2681	38.9726	48.4609	34.7715	72.0406	95.4418	65.5698
0	1540.15	360.5		234.77	247.69	251.566	294.251	289.965	278.537	201.177	172.099	194.716	192.132	180.504	233.478	207.637	208.929	203.761	175.583	168.614	174.422	141.899	124.476	134.93	94.2769	208.929	188.256	196.009
0	1522.1	360.941		34.7713	35.8097	37.9182	58.0413	62.3429	58.0413	45.2978	34.7713	41.0809	60.1921	74.2339	77.525	81.9131	72.0399	78.6221	77.525	48.4605	64.4938	62.3429	34.7713	33.7379	32.7046	78.6221	67.72	93.1178
0	1490.13	361.059		35.8102	37.9188	38.9731	43.1904	47.4077	45.299	35.8102	36.8645	27.5378	78.6256	64.4963	81.9169	61.2698	67.7227	74.2371	74.2371	53.7415	56.968	37.9188	45.299	49.5163	36.8645	72.0429	68.7982	54.817
0	627.535	361.447		540.588	536.742	529.427	464.515	482.059	518.901	437.208	402.288	354.759	476.796	384.828	416.574	435.621	421.335	389.59	378.479	319.045	326.188	346.188	402.288	407.05	400.701	437.208	427.685	403.875
0	1566.16	361.45		169.776	158.16	179.211	176.745	183.085	162.806	158.16	136.09	159.321	145.382	127.959	114.02	136.09	146.544	144.221	138.413	119.828	122.151	111.697	94.2734	93.1118	103.566	132.605	165.129	147.706
0	887.577	361.545		22.3733	22.3733	19.2713	19.2713	22.3733	16.2025	17.2152	15.1899	12.1519	16.2025	16.2025	19.2713	17.2152	22.3733	15.1899	17.2152	11.1392	12.1519	15.1899	18.2373	18.2373	14.1772	17.2152	16.2025	15.1899
0	760.255	361.724		483.813	567.511	555.973	607.896	579.049	592.511	413.399	492.585	471.532	621.357	579.049	531.182	580.973	636.458	524.164	567.511	567.511	494.34	559.818	443.558	531.182	421.335	607.896	697.328	632.11
0	341.305	361.741		37.9324	40.0421	36.8776	34.7834	35.8227	43.2067	31.681	31.681	25.4763	31.681	28.5786	34.7834	41.097	30.6469	30.6469	26.5104	25.4763	23.408	26.5104	30.6469	28.5786	36.8776	32.7151	37.9324	25.4763
0	1516.15	362.35		464.78	506.159	557.176	509.607	592.224	623.456	422.036	437.819	439.397	672.392	638.35	600.012	617.536	674.52	590.276	586.382	601.959	543.546	547.44	447.539	530.297	410.988	648.988	702.18	734.283
0	1498.1	362.424		49.5159	65.5711	55.892	70.9484	58.0429	60.1938	56.9674	59.1183	59.1183	58.0429	62.3447	65.5711	67.722	67.722	66.6465	69.8729	69.8729	63.4202	74.2363	50.5702	56.9674	46.353	73.1392	69.8729	69.8729
0	1524.12	362.637		78.6218	85.204	102.409	108.217	89.6331	98.925	72.0397	97.7635	94.279	65.569	74.2338	70.9461	77.5248	76.4278	77.5248	86.301	74.2338	75.3308	75.3308	58.0411	62.3428	58.0411	80.8159	84.1069	70.9461
0	337.276	362.672		32.7151	36.8776	35.8227	55.9167	49.5358	47.4261	47.4261	69.9102	48.481	28.5786	22.3739	24.4421	25.4763	24.4421	24.4421	21.3398	30.6469	30.6469	23.408	34.7834	34.7834	34.7834	37.9324	35.8227	32.7151
0	599.502	362.764		238.96	241.557	279.045	277.616	246.752	270.473	218.18	258.44	245.453	223.375	255.843	232.466	225.973	258.44	228.57	250.648	254.544	216.882	218.18	197.401	205.193	197.401	242.856	277.616	240.258
0	1506.08	363.025		29.6045	26.5043	23.4041	32.7047	28.5711	29.6045	18.237	22.3707	23.4041	23.4041	23.4041	20.3039	21.3373	23.4041	22.3707	22.3707	22.3707	17.2152	22.3707	23.4041	19.2705	21.3373	27.5377	28.5711	20.3039
0	748.545	363.165		35.8227	32.7151	37.9324	36.8776	29.6128	35.8227	27.5445	34.7834	29.6128	36.8776	40.0421	37.9324	35.8227	48.481	42.1519	38.9873	38.9873	31.681	34.7834	62.3752	61.2988	68.8338	37.9324	45.3164	42.1519
0	1542.16	364.421		248.979	256.731	252.855	294.247	241.227	275.676	192.132	201.176	254.147	197.3	232.183	189.548	233.475	198.592	197.3	227.015	217.972	173.26	159.322	124.476	156.999	155.837	227.015	237.351	214.096
0	625.519	364.554		232.466	212.986	238.96	254.544	227.271	250.648	174.424	232.466	231.167	176.746	210.388	181.817	199.999	199.999	188.31	196.103	159.336	170.943	157.015	131.481	125.678	132.642	207.791	202.596	197.401
0	549.49	364.892		10.1266	12.1519	10.1266	13.1646	13.1646	11.1392	15.1899	10.1266	13.1646	23.408	19.2715	17.2152	19.2715	20.3056	14.1772	20.3056	20.3056	21.3398	22.3739	16.2025	12.1519	16.2025	22.3739	21.3398	22.3739
0	785.279	365.226		469.758	575.16	605.958	563.611	522.347	534.738	416.574	468.005	429.272	236.362	326.188	251.947	310.473	310.473	223.375	286.188	270.473	223.375	207.791	137.284	157.015	145.408	232.466	241.557	229.869
0	1568.18	365.505		163.968	158.16	176.745	174.422	169.775	168.614	144.221	159.321	141.898	95.4347	115.181	107.05	120.989	100.081	91.95	98.9194	107.05	84.1016	74.2295	65.5656	66.6409	64.4902	96.5963	110.535	85.1984
0	1550.13	365.721		42.1342	45.2967	47.4051	55.8887	54.8133	52.6758	35.8093	51.6217	49.5134	37.9176	47.4051	40.0259	43.1884	43.1884	46.3509	46.3509	49.5134	37.9176	30.6375	24.4373	33.7376	26.504	46.3509	66.6423	44.2426
0	575.507	366.215		126.839	158.176	147.73	161.657	159.336	184.414	140.766	133.802	137.284	199.999	201.297	199.999	209.089	219.479	209.089	203.895	180.518	193.505	167.461	146.569	187.012	161.657	212.986	245.453	237.661
0	1592.18	366.64		85.1954	90.7851	98.9164	104.724	90.7851	111.694	72.0335	75.324	87.3891	114.017	110.533	117.502	114.017	103.563	111.694	109.371	93.1083	86.2923	81.905	64.4884	70.9402	78.6145	132.603	155.836	107.048
0	601.52	366.65		102.465	116.393	119.875	110.59	125.678	131.481	108.268	100.144	104.787	92.0196	110.59	105.947	110.59	107.108	105.947	117.554	98.9834	111.75	89.6984	75.3773	90.859	80.8687	109.429	117.554	136.124
0	742.549	366.776		151.212	166.3	166.3	174.424	179.219	174.424	159.336	153.533	146.569	132.642	155.854	144.248	155.854	151.212	146.569	136.124	146.569	144.248	122.196	133.802	127.999	115.232	158.176	174.424	157.015
0	1600.15	367.048		27.537	24.437	32.7036	25.4703	28.5703	40.0247	19.2704	29.6036	23.4037	31.6703	34.7703	32.7036	44.2408	35.8086	35.8086	31.6703	31.6703	32.7036	26.5036	17.2152	20.3037	14.1772	52.6731	43.1868	33.737
0	1618.19	367.084		161.643	184.37	173.26	197.271	188.24	203.721	158.158	163.966	152.35	130.278	144.218	146.542	134.925	145.38	152.35	143.057	131.44	126.793	103.56	75.3214	104.721	89.6199	150.026	158.158	136.087
0	1644.21	367.359		40.0236	44.2393	47.4011	52.6707	34.7697	47.4011	33.7364	40.0236	43.1854	26.5034	25.4701	31.6698	23.4035	28.5699	29.6032	26.5034	24.4368	34.7697	18.237	12.1519	13.1646	18.237	26.5034	35.8079	32.7031
0	768.567	367.874		92.0193	90.8586	96.6619	102.465	105.947	98.9831	92.0193	93.1799	90.8586	77.5735	81.9667	74.2787	89.698	86.3599	75.377	81.9667	72.0821	70.9865	61.2986	83.065	88.5565	84.1633	86.3599	81.9667	83.065
0	750.554	367.883		36.8776	42.1519	41.097	43.2067	35.8227	46.3712	30.6469	36.8776	38.9873	34.7834	41.097	29.6128	45.3164	36.8776	41.097	45.3164	33.7493	36.8776	35.8227	59.1459	55.9167	63.4516	34.7834	40.0421	42.1519
0	835.286	367.885		584.707	721.879	613.639	771.879	745.688	774.26	600.137	690.583	609.781	673.248	729.022	651.58	750.451	759.974	808.389	759.974	632.078	712.355	629.911	443.558	504.707	466.212	800.494	837.336	834.705
0	1668.21	368.025		167.451	194.674	186.941	210.14	229.473	232.05	174.421	170.936	172.098	229.473	233.339	221.74	246.227	247.516	275.435	266.863	220.451	223.029	192.097	141.892	159.318	140.73	301.149	261.693	255.249
0	629.549	368.761		161.657	155.854	165.139	125.678	143.087	117.554	123.357	108.268	107.108	107.108	115.232	109.429	111.75	134.963	115.232	96.6622	77.5738	88.5568	78.6721	95.5015	85.2619	78.6721	116.393	115.232	115.232
0	754.552	369.136		17.2152	21.3398	19.2715	25.4763	23.408	21.3398	17.2152	16.2025	17.2152	20.3056	20.3056	26.5104	19.2715	17.2152	19.2715	19.2715	16.2025	23.408	15.1899	14.1772	14.1772	14.1772	20.3056	22.3739	14.1772
0	1576.15	369.358		30.6372	32.7039	42.1335	30.6372	24.4371	31.6706	20.3037	27.5372	25.4705	23.4038	29.6039	22.3704	28.5705	27.5372	26.5038	26.5038	20.3037	30.6372	26.5038	12.1519	19.2704	18.237	25.4705	30.6372	40.0253
0	1627.16	369.399		41.078	44.2399	40.024	38.9701	40.024	35.8082	40.024	48.4557	37.9161	42.132	48.4557	41.078	44.2399	34.7699	30.6367	42.132	33.7366	52.6716	45.2939	35.8082	36.8621	40.024	46.3478	60.1848	46.3478
0	607.395	370.126		95.5015	87.4585	87.4585	83.0653	108.268	94.3409	79.7704	95.5015	80.8687	96.6622	101.305	75.3773	75.3773	97.8228	93.1802	88.5568	81.967	110.59	112.911	68.8338	63.4516	70.9866	77.5738	86.3602	85.2619
0	663.456	370.143		781.726	798.393	814.009	814.009	936.32	811.377	746.012	757.917	741.25	760.297	776.964	712.678	746.012	791.25	808.746	767.44	781.726	874.272	771.528	640.806	596.357	677.762	675.588	788.869	671.241
0	721.513	370.149		105.947	96.6622	104.787	89.6984	100.144	90.859	86.3602	110.59	110.59	96.6622	90.859	78.6721	92.0196	94.3409	95.5015	85.2619	88.5568	115.232	115.232	83.0653	81.967	79.7704	77.5738	89.6984	84.1636
0	547.477	370.208		22.3739	25.4763	30.6469	22.3739	24.4421	28.5786	26.5104	26.5104	22.3739	17.2152	16.2025	13.1646	22.3739	16.2025	19.2715	20.3056	14.1772	19.2715	20.3056	28.5786	29.6128	42.1519	20.3056	24.4421	14.1772
0	1626.16	370.361		44.2399	40.024	41.078	36.8622	36.8622	43.1859	41.078	44.2399	35.8082	48.4558	53.7335	37.9161	51.6177	41.078	37.9161	49.5098	48.4558	44.2399	50.5637	33.7366	36.8622	37.9161	50.5637	45.2939	46.3478
0	837.62	370.769		203.895	192.206	216.882	185.713	240.258	250.648	202.596	215.583	198.7	223.375	202.596	236.362	218.18	244.154	248.051	235.064	236.362	218.18	201.297	188.31	203.895	187.012	253.245	280.473	242.856
0	1584.11	371.349		100.079	117.503	102.402	95.4326	129.119	111.695	97.7558	114.018	105.887	134.927	129.119	103.564	143.058	163.967	122.149	146.543	131.442	112.857	110.533	86.2933	78.6154	79.7122	141.897	185.665	136.089
0	792.565	371.392		915.631	671.175	1349.95	895.616	791.778	1060.4	613.654	658.149	936.313	832.903	764.927	779.213	1081.19	1413.35	753.022	1122.45	874.267	957.662	832.903	726.832	805.969	936.313	1122.45	1267.22	1019.04
0	573.494	371.497		48.481	52.7004	52.7004	52.7004	75.3773	65.6045	69.9102	60.2224	52.7004	42.1519	36.8776	28.5786	47.4261	38.9873	37.9324	46.3712	45.3164	30.6469	42.1519	103.626	122.196	84.1636	41.097	49.5358	51.6455
0	311.261	371.546		60.2224	70.9866	58.0695	73.1806	59.1459	75.3773	87.4585	83.0653	69.9102	53.7638	41.097	38.9873	52.7004	53.7638	49.5358	45.3164	45.3164	47.4261	54.8402	100.144	81.967	96.6622	64.5281	53.7638	49.5358
0	1594.19	371.551		40.0248	38.9708	27.537	46.3491	37.9167	40.0248	30.637	25.4704	32.7037	28.5704	22.3704	37.9167	25.4704	42.1329	34.7704	25.4704	27.537	21.337	24.437	22.3704	21.337	15.1899	31.6704	27.537	41.0789
0	651.538	371.59		455.743	499.603	438.796	391.177	490.831	469.778	392.764	432.447	407.05	459.252	485.568	468.024	466.269	534.819	536.742	527.673	552.126	434.034	469.778	405.463	395.939	375.304	540.588	611.742	538.665
0	798.617	371.833		56.9922	66.6797	54.8394	67.756	74.2773	78.6703	65.6033	66.6797	61.2978	48.4803	45.3157	51.6448	45.3157	45.3157	53.7631	49.5351	59.145	37.9317	48.4803	36.8769	32.7146	38.9866	49.5351	56.9922	50.59
0	337.275	372.102		88.5568	95.5015	78.6721	123.357	107.108	89.6984	110.59	76.4755	86.3602	67.7573	55.9167	61.2988	70.9866	72.0823	60.2224	80.8687	56.9931	70.9866	67.7573	249.349	212.986	166.3	90.859	76.4755	102.465
0	599.507	372.287		26.5104	32.7151	21.3398	28.5786	43.2067	32.7151	29.6128	36.8776	28.5786	25.4763	27.5445	28.5786	35.8227	34.7834	28.5786	26.5104	24.4421	25.4763	25.4763	75.3773	69.9102	75.3773	29.6128	36.8776	26.5104
0	814.591	372.389		70.9846	64.5264	54.8391	56.9918	62.3736	64.5264	61.2973	60.2209	54.8391	56.9918	43.2057	47.4251	55.9155	45.3154	56.9918	52.6993	45.3154	49.5348	41.096	44.2605	42.1508	43.2057	50.5897	72.0801	60.2209
0	1602.17	372.396		183.082	158.159	130.279	185.663	202.439	229.538	134.926	110.532	136.088	100.077	143.057	130.279	147.704	160.482	127.956	155.835	91.9454	138.411	110.532	79.7102	78.6134	62.3371	140.734	139.573	170.937
0	1646.22	372.472		51.6166	50.5627	46.3471	51.6167	54.8075	50.5627	45.2932	34.7697	22.3702	27.5366	51.6167	34.7697	46.3471	43.1853	36.8618	37.9157	30.6365	38.9696	23.4035	22.3702	21.3369	18.237	35.8079	45.2932	46.3471
0	617.52	372.964		35.8227	29.6128	36.8776	40.0421	36.8776	33.7493	35.8227	48.481	29.6128	33.7493	21.3398	21.3398	25.4763	29.6128	18.2374	16.2025	16.2025	24.4421	21.3398	94.3409	101.305	94.3409	31.681	28.5786	34.7834
0	811.275	372.999		949.045	1055.94	1010.78	1062.39	949.045	1020.45	913.751	978.519	916.693	690.657	733.891	565.474	655.95	699.333	584.744	613.647	536.57	544.278	611.721	445.215	450.469	397.526	668.965	692.826	675.472
0	1620.21	373.071		405.906	371.27	402.757	410.628	372.844	474.639	363.398	355.526	344.096	210.17	190.82	155.835	192.11	202.43	151.188	166.29	144.218	132.601	134.925	84.0953	114.015	103.56	190.82	179.21	141.895
0	667.539	373.212		32.7151	28.5786	36.8776	40.0421	30.6469	38.9873	37.9324	44.2616	47.4261	15.1899	25.4763	14.1772	25.4763	23.408	15.1899	21.3398	24.4421	23.408	24.4421	21.3398	23.408	20.3056	18.2374	22.3739	17.2152
0	339.29	373.516		121.035	112.911	114.072	125.678	96.6622	124.517	137.284	165.139	117.554	64.5281	55.9167	62.3752	68.8338	65.6045	56.9931	72.0823	60.2224	73.1806	77.5738	70.9866	86.3602	98.9834	83.0653	94.3409	75.3773
0	684.567	373.93		27.5445	20.3056	21.3398	23.408	20.3056	22.3739	19.2715	24.4421	27.5445	12.1519	9.11392	10.1266	10.1266	10.1266	7.08861	11.1392	10.1266	13.1646	19.2715	14.1772	11.1392	15.1899	15.1899	19.2715	12.1519
0	1552.16	373.958		65.5668	64.4915	68.7929	76.4249	76.4249	75.328	56.9639	53.7378	61.2654	88.4913	75.328	76.4249	91.9521	86.2974	95.4368	77.5219	75.328	69.8683	85.2004	41.08	44.2425	47.405	88.4913	108.214	77.5219
0	1544.19	373.991		51.622	42.1344	50.5678	43.1886	50.5678	36.8636	32.7043	33.7377	40.0261	29.6042	30.6375	29.6042	35.8094	27.5374	25.4707	29.6042	27.5374	31.6709	30.6375	26.504	33.7377	28.5708	28.5708	29.6042	26.504
0	385.277	374.016		64.5281	48.481	49.5358	47.4261	41.097	47.4261	73.1806	62.3752	60.2224	44.2616	38.9873	32.7151	42.1519	33.7493	40.0421	34.7834	33.7493	45.3164	58.0695	32.7151	48.481	44.2616	32.7151	36.8776	33.7493
0	1570.2	374.043		302.764	317.05	357.208	341.335	352.764	347.05	268.478	312.764	299.907	241.192	233.445	214.075	252.814	250.231	224.406	238.61	233.445	220.532	224.406	146.544	156.998	172.099	269.907	252.814	237.318
0	740.61	374.176		726.964	638.632	634.284	636.458	567.511	580.973	607.896	592.511	569.434	557.896	532.936	555.973	518.901	522.41	501.357	582.896	485.568	437.208	520.655	565.588	662.545	664.719	536.742	542.511	511.884
0	313.274	374.353		161.657	129.16	145.409	148.891	118.714	122.196	190.908	174.424	179.219	131.481	112.911	100.144	124.517	117.554	112.911	115.232	132.642	147.73	144.248	103.626	123.357	127.999	108.268	117.554	96.6622
0	641.521	374.37		64.5281	47.4261	50.5907	55.9167	44.2616	48.481	64.5281	69.9102	61.2988	47.4261	41.097	50.5907	46.3712	37.9324	41.097	47.4261	41.097	47.4261	53.7638	32.7151	44.2616	40.0421	34.7834	40.0421	28.5786
0	762.588	374.577		813.323	811.377	832.907	894.955	943.43	808.746	781.726	772.202	784.107	767.44	793.631	915.638	814.009	853.59	806.114	757.917	791.542	784.107	762.678	706.023	811.377	798.393	856.114	800.851	772.202
0	1500.2	374.672		48.4615	49.5158	66.6464	50.5701	54.8164	47.4072	45.2986	53.7409	53.7409	54.8164	50.5701	53.7409	46.3529	60.1937	62.3446	58.0428	54.8164	55.8918	50.5701	47.4072	50.5701	52.6786	53.7409	47.4072	44.2444
0	761.247	374.946		1105.11	1101.54	1175.05	1191.05	1072.97	1076.54	1011.07	1027.2	978.812	1059.46	1076.54	1140.82	1030.42	1126.54	1163.05	1094.39	1119.39	1053.01	1105.11	821.904	916.96	934.607	1001.39	1126.54	1036.88
0	1520.18	375.05		395.192	494.071	439.38	519.933	434.646	463.037	332.861	352.861	398.349	445.795	499.243	551.311	497.52	574.673	526.83	504.416	495.795	447.52	445.795	247.718	365.208	318.576	494.071	543.524	464.761
0	741.268	375.081		2.02532	2.02532	2.02532	2.02532	1.01266	4.05063	2.02532	3.03798	3.03798	1.01266	2.02532	1.01266	3.03798	2.02532	2.02532	5.06329	2.02532	2.02532	1.01266	1.01266	1.01266	2.02532	2.02532	2.02532	2.02532
0	1494.17	375.116		77.528	74.2368	74.2368	90.7988	74.2368	74.2368	74.2368	56.9677	52.679	64.496	78.6251	87.4019	85.2078	77.528	70.9487	85.2078	67.7224	73.1396	67.7224	65.5714	77.528	83.0135	76.4309	91.9602	75.3339
0	653.553	375.237		32.7151	62.3752	24.4421	40.0421	62.3752	37.9324	29.6128	30.6469	33.7493	45.3164	62.3752	63.4516	47.4261	72.0823	54.8402	34.7834	31.681	37.9324	31.681	43.2067	32.7151	30.6469	48.481	37.9324	70.9866
0	1596.21	375.259		74.2267	73.1299	72.0331	94.2694	91.9462	98.9159	75.3236	77.5172	78.6141	44.241	44.241	47.4031	51.6193	53.7352	59.1117	52.6733	51.6193	52.6733	46.3491	34.7704	30.637	41.0788	53.7352	58.0364	54.8105
0	1526.19	375.342		23.404	26.5042	26.5042	27.5376	29.6043	19.2704	21.3372	29.6043	21.3372	41.0808	24.4374	25.4708	23.404	26.5042	21.3372	23.404	18.237	26.5042	20.3038	19.2704	17.2152	15.1899	24.4374	28.5709	30.6377
0	1546.2	376.068		399.843	412.46	434.54	464.638	545.323	442.426	338.525	366.723	368.3	450.845	396.689	434.54	432.963	452.569	443.948	466.362	402.997	338.525	331.382	269.953	291.382	260.6	471.534	442.426	502.569
0	1572.21	376.57		250.228	328.474	256.684	309.903	299.903	352.76	288.474	298.474	291.332	259.267	238.607	284.188	289.903	321.331	324.188	271.331	274.188	239.898	219.239	201.162	228.277	183.085	282.76	337.046	318.474
0	1578.17	376.606		27.5372	36.863	29.6038	38.9712	34.7706	43.1875	36.863	32.7039	33.7372	26.5038	26.5038	32.7039	26.5038	32.7039	19.2704	26.5038	27.5372	24.4371	23.4038	17.2152	18.237	18.237	23.4038	31.6705	26.5038
0	1528.16	376.713		107.055	123.316	119.831	105.893	123.316	122.154	100.086	104.732	120.993	102.409	89.6324	108.216	102.409	116.347	110.539	97.763	97.763	86.3005	95.4399	88.4944	85.2034	79.7184	107.055	102.409	108.216
0	1554.17	377.042		165.129	186.962	168.614	186.962	188.253	197.295	175.583	202.462	168.614	155.837	143.06	162.806	155.837	155.837	166.291	181.795	147.706	158.16	131.445	108.214	120.991	94.275	136.091	180.503	193.42
0	787.275	377.214		803.364	925.65	769.713	896.238	863.89	963.885	842.837	922.709	940.356	764.951	805.995	791.142	803.364	910.944	845.469	834.942	795.904	774.475	731.618	655.986	729.237	632.1	837.574	922.709	855.995
0	1536.12	377.449		91.9543	103.57	119.831	109.377	124.477	109.377	104.731	112.862	94.2774	69.8696	81.9115	75.3296	70.945	94.2774	83.0085	69.8696	73.1356	64.4927	67.7189	35.8095	49.514	50.5682	83.0085	91.9543	86.2994
0	627.538	377.706		615.588	682.11	677.762	640.806	719.821	671.241	598.28	602.126	590.588	542.511	546.357	544.434	508.375	586.742	504.866	594.434	504.866	494.34	446.971	411.812	430.859	400.701	538.665	609.819	546.357
0	684.211	378.397		17.2152	8.10126	11.1392	9.11392	6.07595	15.1899	11.1392	8.10126	11.1392	16.2025	7.08861	13.1646	13.1646	13.1646	16.2025	13.1646	19.2715	20.3056	23.408	9.11392	6.07595	11.1392	22.3739	19.2715	22.3739
0	1580.18	378.403		60.188	69.8659	75.3252	80.8095	90.7867	72.0346	62.3387	72.0346	64.4893	55.8868	45.2956	42.1334	48.4579	53.7362	52.6742	48.4579	43.1874	50.566	43.1874	30.6372	30.6372	41.0793	37.917	49.5119	48.4579
0	1598.22	378.524		154.674	152.351	159.32	153.512	160.482	155.835	133.765	167.452	146.542	107.047	95.4308	105.885	103.562	102.401	110.532	109.37	100.077	80.8074	98.9156	83.0011	84.0979	73.1298	112.855	138.411	98.9156
0	1504.15	378.735		15.1899	13.1646	14.1772	17.2152	22.3707	19.2705	14.1772	20.3039	9.11392	19.2705	16.2025	23.4041	19.2705	18.237	17.2152	21.3373	20.3039	15.1899	19.2705	17.2152	16.2025	19.2705	23.4041	20.3039	31.6714
0	1624.24	379.35		53.7336	67.7117	64.486	55.8841	75.3209	69.8622	78.6111	52.6718	60.185	32.7033	32.7033	38.9701	35.8082	35.8082	35.8082	35.8082	27.5368	28.5701	24.4369	28.5701	21.3369	21.3369	29.6034	37.9161	36.8622
0	813.324	379.357		267.616	316.188	253.245	284.759	309.045	306.188	291.902	228.57	277.616	77.5714	86.3572	78.6696	110.587	103.623	112.909	105.945	114.069	95.4985	77.5714	31.6803	34.7824	46.3703	74.2767	103.623	70.9846
0	744.565	379.722		320.473	351.902	362.605	381.653	400.701	367.367	313.331	323.331	326.188	445.217	422.923	438.796	457.498	430.859	376.891	427.685	389.59	373.717	361.018	331.902	350.473	413.399	441.97	527.673	430.859
0	1512.12	379.761		27.5377	23.4041	28.5711	37.9184	27.5377	36.8641	27.5377	23.4041	24.4375	32.7047	29.6045	30.6379	35.8099	31.6713	35.8099	34.7715	35.8099	27.5377	27.5377	19.2704	15.1899	14.1772	40.0269	45.2982	34.7715
0	577.523	379.921		75.3773	78.6721	85.2619	86.3602	94.3409	92.0196	79.7704	85.2619	140.766	101.305	92.0196	93.1802	102.465	109.429	97.8228	107.108	101.305	136.124	190.908	88.5568	87.4585	77.5738	104.787	111.75	105.947
0	643.532	379.961		25.4763	35.8227	30.6469	32.7151	29.6128	27.5445	41.097	38.9873	35.8227	27.5445	27.5445	22.3739	28.5786	29.6128	23.408	30.6469	32.7151	37.9324	31.681	26.5104	33.7493	26.5104	31.681	31.681	29.6128
0	718.55	379.969		67.7573	62.3752	97.8228	79.7704	83.0653	90.859	73.1806	68.8338	76.4755	92.0196	110.59	118.714	98.9834	93.1802	104.787	96.6622	101.305	98.9834	85.2619	79.7704	97.8228	80.8687	98.9834	129.16	103.626
0	603.537	380.262		214.284	222.077	249.349	254.544	269.045	257.142	228.57	223.375	229.869	293.331	270.473	303.331	316.188	284.759	284.759	311.902	281.902	311.902	304.759	216.882	223.375	276.188	340.473	380.066	314.759
0	1488.12	380.435		11.1392	11.1392	7.08861	18.2371	12.1519	15.1899	11.1392	9.11392	10.1266	16.2025	20.3039	23.4042	24.4376	20.3039	21.3373	20.3039	15.1899	21.3373	18.2371	11.1392	18.2371	13.1646	22.3707	24.4376	24.4376
0	504.516	381.245		31.681	31.681	37.9324	38.9873	26.5104	26.5104	27.5445	30.6469	31.681	30.6469	28.5786	26.5104	30.6469	26.5104	28.5786	23.408	25.4763	21.3398	26.5104	23.408	24.4421	23.408	28.5786	25.4763	23.408
0	516.513	381.284		179.219	179.219	185.713	190.908	207.791	189.609	197.401	197.401	185.713	172.103	159.336	167.461	179.219	158.176	163.979	115.232	152.372	161.657	159.336	150.051	157.015	146.569	151.212	174.424	173.264
0	535.089	381.313		37.9324	25.4763	35.8227	37.9324	35.8227	29.6128	37.9324	50.5907	36.8776	28.5786	21.3398	15.1899	22.3739	18.2374	21.3398	26.5104	22.3739	24.4421	18.2374	19.2715	23.408	26.5104	26.5104	31.681	23.408
0	1126.05	381.346		10.1266	16.2025	13.1646	12.1519	7.08861	11.1392	13.1646	7.08861	8.10126	7.08861	13.1646	11.1392	9.11392	5.06329	8.10126	15.1899	10.1266	6.07595	5.06329	16.2025	15.1899	9.11392	16.2025	10.1266	6.07595
0	752.58	381.421		31.681	29.6128	30.6469	32.7151	30.6469	41.097	28.5786	29.6128	27.5445	30.6469	27.5445	33.7493	32.7151	28.5786	27.5445	33.7493	30.6469	27.5445	27.5445	45.3164	55.9167	51.6455	35.8227	30.6469	31.681
0	629.548	382.141		105.947	104.787	104.787	125.678	116.393	122.196	92.0196	90.859	83.0653	107.108	103.626	95.5015	111.75	112.911	121.035	92.0196	101.305	92.0196	78.6721	66.6809	72.0823	69.9102	117.554	111.75	105.947
0	758.582	383.257		79.7704	79.7704	84.1636	102.465	84.1636	95.5015	69.9102	70.9866	66.6809	97.8228	93.1802	114.072	101.305	108.268	100.144	123.357	117.554	132.642	125.678	65.6045	64.5281	78.6721	115.232	107.108	123.357
0	549.493	383.408		83.0653	81.967	105.947	93.1802	77.5738	70.9866	134.963	129.16	96.6622	84.1636	95.5015	67.7573	81.967	96.6622	93.1802	80.8687	97.8228	102.465	81.967	90.859	157.015	112.911	104.787	83.0653	97.8228
0	663.457	383.454		158.176	165.139	155.854	211.687	180.518	158.176	181.817	215.583	205.193	141.927	151.212	139.605	125.678	169.782	166.3	203.895	224.674	201.297	205.193	144.248	151.212	123.357	160.497	169.782	146.569
0	311.261	383.538		187.012	220.778	242.856	180.518	194.804	160.497	280.473	190.908	212.986	125.678	159.336	121.035	102.465	161.657	143.087	161.657	140.766	111.75	98.9834	163.979	240.258	174.424	127.999	146.569	150.051
0	575.507	383.567		627.762	567.511	731.726	496.094	640.806	524.164	791.25	634.284	669.067	518.901	555.973	468.024	427.685	590.588	559.818	579.049	579.049	459.252	445.217	673.415	788.869	555.973	542.511	445.217	750.773
0	651.54	383.764		20.3056	21.3398	17.2152	19.2715	22.3739	19.2715	27.5445	20.3056	15.1899	21.3398	18.2374	22.3739	26.5104	22.3739	21.3398	25.4763	18.2374	23.408	20.3056	18.2374	19.2715	18.2374	23.408	20.3056	25.4763
0	311.26	383.828		187.012	220.778	242.856	180.518	194.804	160.497	280.473	225.973	212.986	125.678	159.336	121.035	102.465	161.657	143.087	161.657	140.766	111.75	98.9834	163.979	240.258	174.424	127.999	146.569	150.051
0	619.532	384.171		157.015	144.248	168.621	133.802	148.891	121.035	184.414	137.284	138.445	52.7004	77.5738	77.5738	54.8402	87.4585	95.5015	88.5568	89.6984	74.2789	61.2988	166.3	245.453	130.32	89.6984	63.4516	117.554
0	593.513	384.181		53.7638	37.9324	48.481	43.2067	44.2616	32.7151	56.9931	35.8227	35.8227	30.6469	44.2616	22.3739	33.7493	32.7151	30.6469	46.3712	36.8776	28.5786	30.6469	47.4261	73.1806	33.7493	32.7151	34.7834	42.1519
0	339.285	384.198		658.197	580.973	731.726	555.973	559.818	466.269	741.25	602.126	609.819	340.473	353.331	290.473	299.045	430.859	340.473	368.955	403.875	353.331	264.934	604.049	748.393	503.112	359.431	299.045	468.024
0	601.518	384.27		430.859	437.208	552.126	400.701	413.399	347.616	548.28	441.97	389.59	227.271	244.154	224.674	205.193	277.616	209.089	258.44	245.453	215.583	180.518	538.665	638.632	450.48	266.232	201.297	373.717
0	636.565	384.473		75.3773	69.9102	67.7573	51.6455	54.8402	62.3752	63.4516	60.2224	47.4261	28.5786	26.5104	27.5445	37.9324	23.408	28.5786	26.5104	31.681	18.2374	33.7493	65.6045	97.8228	55.9167	24.4421	26.5104	59.1459
0	313.27	384.538		400.701	368.955	452.234	356.256	408.637	357.844	496.094	432.447	441.97	386.415	437.208	372.129	309.045	448.726	392.764	422.923	478.55	324.759	306.188	482.059	645.154	435.621	448.726	331.902	561.742
0	337.271	384.591		580.973	557.896	660.371	531.182	561.742	497.848	731.726	605.973	594.434	405.463	503.112	416.574	413.399	506.62	400.701	508.375	513.638	437.208	354.759	686.458	772.202	638.632	494.34	400.701	647.328
0	615.497	384.679		107.108	139.605	118.714	103.626	109.429	112.911	177.921	154.694	154.694	108.268	102.465	84.1636	73.1806	122.196	107.108	127.999	131.481	96.6622	76.4755	146.569	219.479	160.497	134.963	111.75	133.802
0	641.516	384.727		110.59	112.911	117.554	92.0196	104.787	88.5568	132.642	116.393	111.75	63.4516	66.6809	62.3752	63.4516	59.1459	52.7004	59.1459	80.8687	61.2988	50.5907	139.605	172.103	121.035	65.6045	56.9931	72.0823
0	589.495	385.005		16.2025	11.1392	15.1899	10.1266	9.11392	13.1646	18.2374	17.2152	18.2374	12.1519	15.1899	9.11392	13.1646	10.1266	14.1772	17.2152	13.1646	11.1392	18.2374	18.2374	24.4421	16.2025	11.1392	11.1392	12.1519
0	796.596	385.178		30.6464	30.6464	35.8221	36.8769	32.7146	26.5101	29.6123	24.4419	28.5782	27.5441	24.4419	25.476	30.6464	37.9318	32.7146	27.5441	34.7828	27.5441	31.6805	32.7146	29.6123	29.6123	45.3157	31.6805	37.9318
0	645.549	385.638		35.8227	30.6469	37.9324	33.7493	36.8776	31.681	31.681	32.7151	31.681	12.1519	14.1772	18.2374	10.1266	14.1772	14.1772	16.2025	10.1266	10.1266	18.2374	14.1772	12.1519	19.2715	17.2152	17.2152	15.1899
0	669.552	385.661		17.2152	26.5104	23.408	25.4763	28.5786	21.3398	21.3398	29.6128	19.2715	13.1646	14.1772	21.3398	16.2025	16.2025	17.2152	25.4763	11.1392	16.2025	22.3739	16.2025	15.1899	15.1899	19.2715	17.2152	14.1772
0	856.647	385.762		11.1392	11.1392	14.1772	14.1772	14.1772	12.1519	15.1899	11.1392	11.1392	15.1899	14.1772	20.3054	19.2713	16.2025	14.1772	14.1772	12.1519	20.3054	12.1519	12.1519	11.1392	9.11392	16.2025	16.2025	24.4415
0	385.278	385.798		26.5104	21.3398	29.6128	30.6469	27.5445	23.408	29.6128	43.2067	33.7493	23.408	24.4421	20.3056	23.408	25.4763	22.3739	25.4763	20.3056	19.2715	20.3056	23.408	15.1899	18.2374	31.681	21.3398	23.408
0	363.293	385.976		31.681	33.7493	35.8227	31.681	43.2067	26.5104	28.5786	33.7493	35.8227	19.2715	14.1772	14.1772	17.2152	16.2025	20.3056	20.3056	24.4421	15.1899	15.1899	17.2152	14.1772	18.2374	29.6128	18.2374	17.2152
0	655.567	387.421		12.1519	13.1646	16.2025	13.1646	17.2152	19.2715	15.1899	13.1646	13.1646	16.2025	19.2715	14.1772	14.1772	15.1899	18.2374	18.2374	17.2152	16.2025	10.1266	11.1392	14.1772	12.1519	22.3739	24.4421	15.1899
0	796.597	388.167		26.5101	26.5101	30.6464	24.4419	32.7146	26.5101	29.6123	24.4419	28.5782	32.7146	35.8221	34.7828	34.7828	37.9318	37.9318	27.5441	27.5441	33.7487	31.6805	30.6464	29.6123	26.5101	45.3157	31.6805	37.9318
0	789.299	388.281		445.216	548.2	506.561	563.601	580.928	604.03	427.685	501.303	455.732	281.902	395.939	341.902	367.367	468.001	434.034	416.574	359.431	304.759	172.103	172.103	197.401	166.3	427.685	414.986	395.939
0	1574.24	388.295		16.2025	20.3037	21.3371	24.4371	27.5372	29.6039	16.2025	22.3704	23.4038	26.5038	21.3371	25.4705	17.2152	28.5705	32.7039	23.4038	16.2025	17.2152	11.1392	8.10126	13.1646	13.1646	29.6039	32.7039	19.2704
0	1576.24	388.436		123.312	129.12	130.281	123.312	137.251	132.604	116.342	114.019	94.272	98.9184	104.726	111.696	101.242	119.827	134.928	108.211	78.6162	76.4224	51.6203	37.9171	49.5121	43.1876	100.08	125.635	109.373
0	1550.22	388.52		31.6708	38.9718	35.8093	35.8093	40.0259	47.4051	30.6375	36.8635	26.504	29.6041	33.7376	42.1342	28.5707	38.9718	37.9176	30.6375	23.4039	17.2152	13.1646	14.1772	21.3371	16.2025	27.5374	33.7376	43.1884
0	1602.25	388.599		38.9706	49.5109	44.2408	32.7036	48.4568	51.619	33.7369	36.8625	28.5703	43.1867	35.8085	40.0246	33.7369	42.1327	43.1867	33.7369	33.7369	20.3037	23.4037	26.5036	13.1646	15.1899	32.7036	43.1867	44.2408
0	575.51	388.97		101.305	126.839	114.072	129.16	140.766	118.714	176.746	138.445	173.264	84.1636	85.2619	90.859	66.6809	85.2619	87.4585	80.8687	90.859	124.517	115.232	172.103	201.297	175.585	96.6622	100.144	117.554
0	758.227	389.78		15.1899	10.1266	13.1646	19.2715	13.1646	10.1266	11.1392	13.1646	16.2025	18.2374	14.1772	22.3739	21.3398	22.3739	16.2025	18.2374	21.3398	22.3739	24.4421	13.1646	11.1392	6.07595	20.3056	25.4763	24.4421
0	759.628	389.91		280.473	306.188	309.045	372.129	365.78	383.24	262.336	255.843	287.616	286.188	331.902	346.188	326.188	321.902	341.902	309.045	251.947	283.331	201.297	317.616	330.473	296.188	350.473	350.473	353.331
0	627.537	390.535		63.4516	70.9866	66.6809	79.7704	81.967	67.7573	51.6455	53.7638	51.6455	50.5907	51.6455	58.0695	49.5358	52.7004	48.481	47.4261	48.481	46.3712	36.8776	33.7493	45.3164	38.9873	55.9167	56.9931	52.7004
0	631.57	390.631		30.6469	32.7151	29.6128	31.681	29.6128	27.5445	22.3739	25.4763	34.7834	25.4763	26.5104	23.408	27.5445	34.7834	23.408	34.7834	24.4421	27.5445	33.7493	18.2374	22.3739	20.3056	29.6128	30.6469	20.3056
0	772.596	390.808		38.9871	44.2614	54.84	48.4808	44.2614	52.7002	37.9323	49.5356	34.7832	45.3162	44.2614	43.2065	45.3162	45.3162	47.4259	46.3711	45.3162	41.0968	37.9323	32.715	29.6126	25.4762	49.5356	45.3162	52.7002
0	806.581	391.323		51.6447	54.8393	56.992	59.1448	55.9156	67.7557	47.4252	41.0961	46.3704	56.992	70.9849	68.8322	60.2211	59.1448	70.9849	72.0805	78.6699	89.6955	76.4734	35.8219	40.0413	49.5349	68.8322	66.6794	81.9647
0	605.549	391.476		118.714	127.999	126.839	114.072	122.196	127.999	109.429	115.232	111.75	87.4585	105.947	105.947	103.626	104.787	94.3409	95.5015	89.6984	93.1802	100.144	70.9866	90.859	86.3602	95.5015	94.3409	98.9834
0	579.531	391.718		437.208	443.558	475.041	453.989	532.936	532.936	437.208	430.859	450.48	365.78	473.287	441.97	446.971	483.813	391.177	421.335	395.939	349.045	326.188	286.188	333.331	324.759	391.177	437.208	373.717
0	641.52	391.732		34.7834	26.5104	32.7151	30.6469	31.681	26.5104	35.8227	37.9324	35.8227	14.1772	20.3056	26.5104	20.3056	23.408	19.2715	28.5786	21.3398	20.3056	18.2374	34.7834	33.7493	51.6455	29.6128	21.3398	22.3739
0	1440.11	391.794		21.3375	23.4044	19.2705	25.4713	25.4713	24.4379	15.1899	18.2371	17.2152	17.2152	21.3375	19.2705	21.3375	25.4713	20.304	22.3709	25.4713	16.2025	8.10126	10.1266	13.1646	13.1646	20.304	26.5048	28.5717
0	667.535	391.845		28.5786	21.3398	30.6469	30.6469	31.681	23.408	37.9324	41.097	32.7151	15.1899	12.1519	16.2025	23.408	15.1899	15.1899	18.2374	20.3056	12.1519	14.1772	11.1392	15.1899	14.1772	21.3398	18.2374	17.2152
0	647.459	391.939		798.393	803.483	525.918	710.371	853.829	793.631	688.632	800.851	729.345	936.32	998.368	812.225	806.114	833.146	812.225	895.194	1246.56	1143.15	1019.05	487.322	483.813	534.819	788.869	791.25	692.979
0	780.582	392.322		18.2374	13.1646	19.2715	20.3056	18.2374	15.1899	14.1772	19.2715	16.2025	24.442	18.2374	26.5102	26.5102	27.5443	25.4761	28.5784	21.3397	25.4761	26.5102	15.1899	20.3056	21.3397	23.4079	21.3397	23.4079
0	709.384	392.972		23.408	22.3739	28.5786	19.2715	22.3739	18.2374	25.4763	21.3398	26.5104	20.3056	24.4421	19.2715	19.2715	24.4421	24.4421	21.3398	23.408	21.3398	22.3739	22.3739	23.408	19.2715	28.5786	27.5445	20.3056
0	551.505	393.248		59.1459	64.5281	69.9102	65.6045	77.5738	102.465	92.0196	92.0196	105.947	46.3712	55.9167	53.7638	55.9167	66.6809	65.6045	54.8402	62.3752	69.9102	81.967	72.0823	69.9102	61.2988	45.3164	63.4516	56.9931
0	663.46	393.954		96.6622	95.5015	108.268	196.103	157.015	146.569	129.16	216.882	218.18	116.393	127.999	117.554	147.73	138.445	167.461	189.609	255.843	235.064	269.045	73.1806	88.5568	72.0823	136.124	158.176	148.891
0	603.535	394.111		796.012	625.588	677.762	679.936	529.427	695.154	719.821	692.979	726.964	279.045	327.616	351.902	362.605	333.331	407.05	307.616	410.224	408.637	370.542	427.685	510.129	508.375	317.616	368.955	276.188
0	621.545	394.394		93.1802	95.5015	101.305	84.1636	88.5568	74.2789	100.144	102.465	88.5568	32.7151	37.9324	49.5358	43.2067	37.9324	42.1519	48.481	49.5358	43.2067	32.7151	47.4261	56.9931	58.0695	41.097	45.3164	43.2067
0	339.284	394.424		1455.97	1225.88	1391.85	1498.17	757.917	957.002	1834.36	1205.19	1349.97	645.154	609.819	690.806	793.631	686.458	771.958	627.762	604.049	602.126	554.049	711.198	715.06	729.734	651.675	738.869	598.28
0	643.527	394.518		194.804	207.791	212.986	170.943	169.782	147.73	206.492	177.921	152.372	94.3409	79.7704	95.5015	88.5568	114.072	94.3409	86.3602	98.9834	66.6809	50.5907	136.124	126.839	139.605	95.5015	90.859	95.5015
0	577.518	394.578		753.155	767.44	767.44	682.11	686.458	784.107	793.631	755.536	730.163	559.818	580.973	623.415	613.665	617.511	772.202	617.511	760.297	682.11	774.583	719.821	699.501	634.284	544.434	688.632	567.511
0	551.505	394.885		50.5907	64.5281	46.3712	56.9931	48.481	45.3164	92.0196	76.4755	68.8338	43.2067	55.9167	53.7638	55.9167	66.6809	65.6045	52.7004	62.3752	69.9102	59.1459	72.0823	69.9102	56.9931	45.3164	63.4516	56.9931
0	313.273	394.917		405.463	452.234	469.778	381.653	391.177	388.002	561.742	462.76	422.923	349.045	394.351	357.844	344.759	422.923	395.939	356.256	450.48	314.759	307.616	542.511	391.177	354.759	324.759	389.59	329.045
0	643.528	394.988		194.804	207.791	212.986	170.943	169.782	147.73	206.492	177.921	152.372	94.3409	79.7704	95.5015	88.5568	114.072	94.3409	86.3602	98.9834	66.6809	50.5907	136.124	126.839	139.605	95.5015	90.859	95.5015
0	768.568	395.013		26.5103	37.9323	41.0969	29.6127	35.8226	25.4762	27.5444	23.408	21.3397	27.5444	28.5786	32.7151	30.6468	32.7151	29.6127	26.5103	28.5786	36.8775	28.5786	16.2025	26.5103	22.3739	24.4421	29.6127	31.6809
0	595.533	395.274		49.5358	61.2988	53.7638	46.3712	62.3752	54.8402	64.5281	52.7004	65.6045	68.8338	44.2616	54.8402	49.5358	48.481	58.0695	41.097	52.7004	35.8227	31.681	48.481	52.7004	46.3712	58.0695	43.2067	47.4261
0	617.513	395.391		192.206	192.206	180.518	187.012	188.31	157.015	269.045	205.193	172.103	176.746	189.609	176.746	173.264	202.596	231.167	203.895	167.461	146.569	108.268	255.843	202.596	173.264	168.621	173.264	165.139
0	337.27	395.807		101.305	81.967	87.4585	127.999	117.554	116.393	131.481	138.445	145.409	86.3602	103.626	93.1802	67.7573	100.144	110.59	105.947	103.626	83.0653	76.4755	190.908	150.051	143.087	102.465	97.8228	109.429
0	773.646	396.309		56.9928	59.1457	49.5356	72.0819	75.3768	68.8334	70.9862	45.3162	47.4259	77.5733	112.911	103.625	97.8222	102.465	101.304	83.0648	65.6041	68.8334	72.0819	64.5277	72.0819	50.5905	108.268	107.107	105.947
0	615.502	396.784		23.408	23.408	18.2374	29.6128	25.4763	29.6128	40.0421	28.5786	36.8776	19.2715	28.5786	17.2152	19.2715	21.3398	25.4763	34.7834	24.4421	20.3056	14.1772	35.8227	32.7151	31.681	32.7151	24.4421	30.6469
0	782.587	396.893		48.4806	50.5903	49.5354	49.5354	48.4806	49.5354	37.9321	32.7148	41.0966	33.7489	42.1515	42.1515	37.9321	41.0966	42.1515	44.2612	47.4257	45.316	48.4806	23.4079	22.3738	29.6125	41.0966	45.316	49.5354
0	651.541	397.051		9.11392	13.1646	8.10126	13.1646	15.1899	14.1772	13.1646	10.1266	11.1392	13.1646	9.11392	15.1899	14.1772	11.1392	12.1519	18.2374	9.11392	11.1392	16.2025	12.1519	8.10126	9.11392	15.1899	16.2025	15.1899
0	584.576	398.596		14.1772	16.2025	19.2715	19.2715	19.2715	22.3739	17.2152	15.1899	12.1519	18.2374	19.2715	16.2025	14.1772	24.4421	15.1899	15.1899	15.1899	12.1519	12.1519	11.1392	9.11392	10.1266	19.2715	19.2715	14.1772
0	835.654	400.163		75.3739	77.5703	79.7667	75.3739	78.6685	77.5703	68.8311	63.4493	50.5892	51.6441	59.144	66.6783	64.5257	64.5257	65.602	55.915	47.4247	42.1504	35.8213	67.7547	61.2967	67.7547	67.7547	87.4541	78.6685
0	603.546	401.229		192.206	284.759	232.466	241.557	317.616	231.167	262.336	236.362	263.635	107.108	180.518	201.297	101.305	172.103	184.414	140.766	176.746	187.012	269.045	137.284	154.694	116.393	151.212	167.461	159.336
0	766.655	401.884		49.5358	55.9166	54.8402	60.2223	55.9166	61.2987	41.0969	46.3712	43.2066	51.6455	52.7003	61.2987	60.2223	56.993	59.1459	55.9166	53.7637	41.0969	46.3712	27.5445	33.7492	41.0969	49.5358	55.9166	53.7637
0	788.355	402.596		34.7829	28.5783	37.9319	130.32	127.998	122.195	30.6465	20.3056	16.2025	176.746	218.18	233.765	238.96	276.188	175.585	105.946	100.143	36.8771	23.4079	47.4256	70.9856	59.1453	240.258	286.188	255.843
0	339.287	403.428		344.759	344.759	329.045	370.542	349.045	365.78	413.399	475.041	313.331	163.979	167.461	150.051	150.051	117.554	231.167	170.943	155.854	133.802	117.554	240.258	253.245	225.973	173.264	154.694	270.473
0	577.522	403.548		179.219	229.869	163.979	220.778	192.206	187.012	229.869	337.616	359.431	108.268	118.714	134.963	111.75	105.947	181.817	134.963	161.657	356.256	520.655	209.089	176.746	126.839	126.839	115.232	170.943
0	313.274	403.697		114.072	117.554	83.0653	147.73	107.108	123.357	143.087	235.064	148.891	69.9102	85.2619	74.2789	78.6721	86.3602	138.445	119.875	115.232	101.305	84.1636	131.481	122.196	112.911	85.2619	89.6984	109.429
0	990.766	404.04		13.1646	18.2373	11.1392	28.576	43.2024	31.6777	22.3728	41.0927	32.7116	19.2711	23.4067	15.1899	16.2025	9.11392	21.3389	24.4405	23.4067	29.6099	22.3728	11.1392	8.10126	12.1519	30.6438	18.2373	25.4744
0	367.321	404.045		96.6622	64.5281	66.6809	61.2988	66.6809	61.2988	93.1802	68.8338	43.2067	34.7834	30.6469	28.5786	17.2152	26.5104	23.408	26.5104	24.4421	20.3056	14.1772	25.4763	34.7834	41.097	28.5786	28.5786	22.3739
0	784.602	404.211		36.8772	43.2063	49.5354	44.2611	47.4257	47.4257	36.8772	30.6466	32.7148	31.6807	34.783	41.0966	34.783	41.0966	40.0417	47.4257	44.2611	44.2611	49.5354	22.3738	26.5102	35.8223	45.316	38.9869	37.932
0	782.579	404.3		45.316	45.316	45.316	60.2218	48.4806	47.4257	37.9321	31.6807	35.8224	42.1515	38.9869	41.0966	35.8224	41.0966	37.9321	44.2612	37.9321	34.783	38.9869	22.3738	23.4079	35.8224	40.0417	34.783	42.1515
0	663.459	404.444		59.1459	56.9931	61.2988	105.947	72.0823	84.1636	87.4585	162.818	168.621	50.5907	63.4516	62.3752	61.2988	66.6809	115.232	141.927	228.57	218.18	241.557	43.2067	44.2616	36.8776	67.7573	78.6721	64.5281
0	647.464	404.575		109.429	90.859	88.5568	104.787	97.8228	94.3409	79.7704	110.59	77.5738	101.305	92.0196	95.5015	102.465	115.232	111.75	109.429	111.75	86.3602	78.6721	61.2988	63.4516	68.8338	96.6622	84.1636	68.8338
0	806.582	404.987		46.3704	49.5349	49.5349	64.5266	60.2211	54.8393	32.7144	44.2607	28.5781	47.4252	52.6995	56.992	59.1448	54.8393	56.992	72.0805	63.4503	60.2211	54.8393	31.6803	34.7826	36.8767	62.3739	64.5266	61.2975
0	337.272	405.037		42.1519	49.5358	48.481	75.3773	58.0695	83.0653	68.8338	107.108	63.4516	41.097	37.9324	38.9873	30.6469	44.2616	50.5907	58.0695	62.3752	48.481	41.097	81.967	66.6809	74.2789	49.5358	52.7004	45.3164
0	341.304	405.059		66.6809	81.967	72.0823	84.1636	70.9866	92.0196	78.6721	97.8228	52.7004	54.8402	47.4261	42.1519	41.097	40.0421	46.3712	43.2067	40.0421	27.5445	43.2067	51.6455	65.6045	59.1459	51.6455	42.1519	43.2067
0	590.587	405.374		33.7493	46.3712	35.8227	34.7834	42.1519	38.9873	32.7151	31.681	23.408	38.9873	40.0421	43.2067	46.3712	41.097	64.5281	35.8227	43.2067	40.0421	31.681	26.5104	30.6469	27.5445	38.9873	45.3164	37.9324
0	605.568	405.379		98.9834	110.59	136.124	110.59	103.626	117.554	130.32	146.569	132.642	162.818	132.642	53.7638	134.963	56.9931	56.9931	146.569	49.5358	81.967	83.0653	59.1459	64.5281	133.802	202.596	55.9167	54.8402
0	721.531	405.462		19.2715	18.2374	18.2374	25.4763	20.3056	27.5445	15.1899	38.9873	26.5104	16.2025	26.5104	20.3056	21.3398	23.408	26.5104	31.681	45.3164	42.1519	33.7493	15.1899	13.1646	18.2374	19.2715	24.4421	20.3056
0	579.534	405.494		50.5907	48.481	46.3712	45.3164	51.6455	56.9931	73.1806	79.7704	74.2789	40.0421	38.9873	43.2067	37.9324	44.2616	48.481	50.5907	54.8402	69.9102	93.1802	35.8227	43.2067	41.097	43.2067	51.6455	42.1519
0	575.51	405.563		48.481	49.5358	49.5358	74.2789	60.2224	67.7573	78.6721	98.9834	129.16	43.2067	53.7638	48.481	56.9931	59.1459	55.9167	65.6045	80.8687	123.357	153.533	85.2619	104.787	87.4585	58.0695	63.4516	63.4516
0	764.534	405.598		15.1899	16.2025	15.1899	22.3739	17.2152	20.3056	16.2025	11.1392	11.1392	20.3056	21.3398	19.2715	26.5104	22.3739	25.4762	23.408	23.408	25.4762	23.408	14.1772	17.2152	19.2715	28.5786	22.3739	23.408
0	631.593	405.655		183.115	84.1636	233.765	237.661	74.2789	253.245	100.144	175.585	159.336	97.8228	126.839	60.2224	88.5568	64.5281	46.3712	102.465	56.9931	42.1519	75.3773	33.7493	32.7151	41.097	148.891	102.465	58.0695
0	647.464	405.743		105.947	90.859	88.5568	104.787	97.8228	94.3409	79.7704	110.59	77.5738	101.305	92.0196	95.5015	102.465	115.232	111.75	109.429	111.75	86.3602	78.6721	56.9931	63.4516	68.8338	96.6622	84.1636	68.8338
0	709.387	405.836		21.3398	19.2715	29.6128	19.2715	21.3398	21.3398	19.2715	14.1772	16.2025	22.3739	23.408	25.4763	18.2374	22.3739	17.2152	15.1899	19.2715	15.1899	16.2025	20.3056	19.2715	15.1899	22.3739	18.2374	18.2374
0	914.732	406.099		22.3731	26.509	23.4071	40.0392	46.3683	40.0392	52.6974	58.0657	49.5329	44.2586	40.0392	36.8746	42.1489	44.2586	41.0941	68.8281	66.6757	58.0657	48.478	28.5769	32.7127	28.5769	56.9894	61.2944	73.1741
0	627.534	406.259		35.8227	45.3164	41.097	48.481	44.2616	51.6455	27.5445	25.4763	29.6128	32.7151	29.6128	30.6469	31.681	35.8227	33.7493	33.7493	31.681	24.4421	24.4421	25.4763	23.408	24.4421	31.681	35.8227	33.7493
0	940.745	406.866		63.4461	59.1413	64.5223	129.154	130.314	121.028	125.671	181.817	140.761	121.028	114.063	105.938	111.742	140.761	110.581	172.102	197.401	173.263	175.585	78.6635	92.0087	85.2519	185.713	180.518	147.726
0	888.722	406.935		10.1266	15.1899	10.1266	18.2373	18.2373	19.2713	19.2713	22.3733	23.4072	15.1899	17.2152	19.2713	19.2713	19.2713	14.1772	20.3053	23.4072	34.7811	20.3053	18.2373	19.2713	16.2025	27.5432	24.4412	25.4752
0	876.791	407.01		4.05063	37.9302	49.5336	9.11392	80.8628	62.3718	17.2152	94.3339	915.612	10.1266	48.4787	69.9058	63.4481	60.2192	75.372	111.745	357.844	1414.12	2430.29	10.1266	51.6433	47.4239	61.2955	63.4481	78.6665
0	768.575	407.795		22.3739	22.3739	27.5444	27.5444	26.5103	25.4762	21.3397	23.408	23.408	16.2025	23.408	23.408	26.5103	23.408	29.6127	30.6468	21.3397	38.9872	38.9872	15.1899	15.1899	21.3397	27.5444	22.3739	22.3739
0	823.681	408.303		23.4076	26.5098	22.3736	21.3395	34.7823	25.4757	19.2714	21.3395	28.5779	23.4076	24.4417	37.9312	24.4417	25.4757	20.3055	19.2714	18.2373	18.2373	10.1266	24.4417	24.4417	15.1899	26.5098	27.5439	26.5098
0	670.619	408.347		76.4755	78.6721	105.947	63.4516	58.0695	49.5358	60.2224	49.5358	43.2067	46.3712	37.9324	36.8776	42.1519	38.9873	28.5786	38.9873	22.3739	12.1519	10.1266	37.9324	36.8776	42.1519	27.5445	38.9873	36.8776
0	612.607	408.607		51.6455	64.5281	58.0695	49.5358	55.9167	56.9931	45.3164	49.5358	36.8776	31.681	36.8776	42.1519	40.0421	36.8776	51.6455	30.6469	36.8776	29.6128	25.4763	26.5104	22.3739	34.7834	36.8776	36.8776	32.7151
0	966.759	408.712		174.424	157.012	176.746	276.188	263.635	316.188	266.232	430.859	354.759	193.505	215.583	194.804	196.103	180.518	220.778	321.902	244.154	331.902	336.188	121.027	153.53	139.6	349.045	346.188	289.045
0	1007.79	408.956		10.1266	9.11392	13.1646	13.1646	17.2152	21.3388	15.1899	11.1392	8.10126	8.10126	12.1519	12.1519	12.1519	15.1899	13.1646	11.1392	8.10126	11.1392	5.06329	7.08861	12.1519	9.11392	17.2152	12.1519	13.1646
0	1033.8	409.211		14.1772	15.1899	14.1772	15.1899	21.3387	21.3387	18.2372	20.3049	18.2372	9.11392	10.1266	8.10126	9.11392	13.1646	8.10126	12.1519	11.1392	9.11392	8.10126	6.07595	11.1392	11.1392	19.2711	14.1772	16.2025
0	981.782	410.102		13.1646	10.1266	9.11392	19.2711	16.2025	16.2025	20.305	22.3728	18.2373	12.1519	12.1519	13.1646	11.1392	12.1519	11.1392	16.2025	16.2025	20.305	10.1266	9.11392	10.1266	10.1266	17.2152	21.3389	16.2025
0	586.594	410.808		45.3164	38.9873	51.6455	51.6455	47.4261	52.7004	38.9873	43.2067	32.7151	59.1459	44.2616	49.5358	48.481	56.9931	52.7004	47.4261	46.3712	44.2616	41.097	37.9324	42.1519	54.8402	55.9167	56.9931	49.5358
0	936.77	410.96		9.11392	7.08861	9.11392	20.3052	16.2025	14.1772	14.1772	24.4409	17.2152	15.1899	15.1899	15.1899	13.1646	14.1772	18.2373	24.4409	25.4748	26.5088	17.2152	11.1392	11.1392	13.1646	22.373	20.3052	19.2712
0	886.744	410.96		8.10126	6.07595	8.10126	14.1772	16.2025	17.2152	13.1646	25.4752	21.3393	13.1646	12.1519	9.11392	12.1519	15.1899	11.1392	12.1519	13.1646	19.2713	20.3053	16.2025	14.1772	17.2152	18.2373	17.2152	14.1772
0	644.6	411.082		33.7493	40.0421	38.9873	36.8776	32.7151	24.4421	33.7493	36.8776	18.2374	35.8227	32.7151	29.6128	28.5786	40.0421	32.7151	22.3739	22.3739	12.1519	14.1772	33.7493	44.2616	38.9873	30.6469	31.681	33.7493
0	577.52	413.011		63.4516	70.9866	68.8338	94.3409	124.517	85.2619	117.554	146.569	309.045	63.4516	68.8338	81.967	66.6809	69.9102	85.2619	102.465	122.196	303.331	476.796	102.465	112.911	84.1636	72.0823	74.2789	83.0653
0	597.488	413.532		12.1519	11.1392	13.1646	19.2715	21.3398	20.3056	20.3056	27.5445	25.4763	19.2715	18.2374	16.2025	20.3056	27.5445	23.408	28.5786	35.8227	28.5786	29.6128	20.3056	15.1899	21.3398	31.681	27.5445	30.6469
0	549.492	413.579		16.2025	18.2374	15.1899	25.4763	22.3739	23.408	26.5104	35.8227	51.6455	21.3398	24.4421	20.3056	20.3056	21.3398	21.3398	33.7493	37.9324	49.5358	77.5738	32.7151	35.8227	44.2616	28.5786	28.5786	24.4421
0	954.769	413.894		13.1646	14.1772	13.1646	24.4408	33.746	22.3729	30.6443	36.8739	27.5425	16.2025	15.1899	18.2373	24.4408	22.3729	20.3051	30.6443	27.5425	23.4069	25.4747	10.1266	15.1899	16.2025	27.5425	24.4408	30.6443
0	921.743	413.905		13.1646	23.407	20.3052	60.218	26.5089	51.6424	24.441	48.4779	47.423	34.7805	30.6447	27.5428	29.6107	22.3731	26.5089	48.4779	48.4779	31.6786	12.1519	31.6786	23.407	35.8196	60.218	61.2942	29.6107
0	878.757	414.096		12.1519	16.2025	26.5093	20.3053	33.7473	38.985	29.6113	58.0666	293.331	22.3733	27.5433	28.5773	28.5773	25.4753	33.7473	47.4238	101.298	49.5335	0	24.4413	23.4073	31.6793	35.8205	54.8377	40.0399
0	601.525	414.208		20.3056	24.4421	26.5104	33.7493	34.7834	33.7493	30.6469	46.3712	49.5358	18.2374	21.3398	25.4763	25.4763	24.4421	25.4763	28.5786	35.8227	48.481	69.9102	32.7151	41.097	35.8227	27.5445	33.7493	31.681
0	930.773	414.646		22.373	25.4749	24.4409	34.7803	38.984	38.984	31.6785	52.6971	63.4464	24.4409	28.5767	31.6785	31.6785	31.6785	37.9292	46.368	45.3132	60.2178	74.2715	35.8195	30.6446	30.6446	35.8195	40.0389	42.1486
0	904.763	414.679		21.3392	31.6789	34.7808	38.9845	52.6976	43.2039	44.2588	53.7609	51.6428	36.8748	44.2588	40.0394	41.0942	40.0394	42.1491	58.0659	86.352	183.115	0	33.7468	37.9297	32.7129	56.9897	56.9897	58.0659
0	806.58	414.88		24.4418	35.8219	31.6803	31.6803	31.6803	33.7485	22.3737	16.2025	19.2714	29.6122	33.7485	38.9864	27.544	40.0413	31.6803	37.9316	31.6803	34.7826	31.6803	19.2714	14.1772	23.4077	33.7485	28.5781	37.9316
0	930.774	415.09		22.373	25.4749	24.4409	34.7803	38.984	38.984	31.6785	52.6971	63.4464	24.4409	28.5767	31.6785	31.6785	31.6785	37.9292	46.368	45.3132	60.2178	74.2715	35.8195	30.6446	30.6446	35.8195	40.0389	42.1486
0	983.792	415.743		20.305	23.4067	18.2373	21.3389	32.7117	31.6778	27.5422	36.8734	29.61	21.3389	35.8185	25.4745	28.5761	21.3389	28.5761	31.6778	24.4406	29.61	18.2373	21.3389	19.2711	18.2373	37.9282	30.6439	29.61
0	876.784	416.001		12.1519	44.2593	49.5336	20.3053	65.6006	55.914	22.3733	60.2192	1309.47	20.3053	40.0399	49.5336	54.8378	49.5336	58.0666	89.691	233.765	874.49	2258.09	18.2373	44.2593	42.1496	53.7615	50.5884	76.4702
0	575.511	416.058		45.3164	51.6455	53.7638	64.5281	84.1636	73.1806	70.9866	107.108	110.59	55.9167	69.9102	59.1459	53.7638	72.0823	75.3773	80.8687	84.1636	116.393	177.921	84.1636	81.967	80.8687	97.8228	90.859	85.2619
0	888.77	416.521		28.5772	31.6791	30.6451	47.4236	43.2042	46.3688	53.7612	83.0585	74.2734	36.8751	37.93	34.7811	34.7811	44.2591	42.1494	58.0663	50.5882	50.5882	52.6979	56.9901	45.3139	52.6979	53.7612	61.2952	46.3688
0	1035.83	416.9		21.3387	18.2372	17.2152	24.4402	26.5079	23.4064	17.2152	22.3726	16.2025	14.1772	13.1646	10.1266	13.1646	12.1519	15.1899	15.1899	9.11392	11.1392	10.1266	10.1266	8.10126	8.10126	12.1519	14.1772	14.1772
0	647.481	417.011		54.8402	62.3752	51.6455	73.1806	68.8338	63.4516	55.9167	65.6045	50.5907	47.4261	58.0695	60.2224	50.5907	77.5738	74.2789	68.8338	89.6984	74.2789	72.0823	31.681	41.097	30.6469	47.4261	55.9167	47.4261
0	973.757	417.082		44.2575	45.3124	45.3124	55.9119	44.2575	44.2575	44.2575	56.9881	41.093	31.6779	49.5318	34.7796	46.3672	36.8736	31.6779	44.2575	34.7796	33.7457	23.4068	32.7118	34.7796	42.1478	30.644	30.644	26.5084
0	1009.81	417.645		47.4214	46.3666	53.7589	48.4763	49.5311	37.9278	45.3117	49.5311	43.202	33.7451	37.9278	37.9278	41.0923	47.4214	47.4214	40.0375	51.6408	35.8181	30.6436	33.7451	36.8729	32.7113	42.1472	55.9112	51.6408
0	855.744	417.903		30.6456	23.4074	20.3054	30.6456	36.8758	35.8209	33.7477	46.3694	41.0952	31.6796	33.7477	28.5775	29.6116	33.7477	36.8758	33.7477	36.8758	44.2597	46.3694	42.15	41.0952	37.9306	38.9855	47.4243	38.9855
0	862.755	417.994		25.4754	26.5094	26.5094	32.7135	38.9853	37.9305	41.095	58.067	58.067	24.4414	28.5775	27.5435	29.6115	27.5435	29.6115	35.8208	36.8756	47.4241	55.9144	34.7816	36.8756	35.8208	36.8756	30.6455	35.8208
0	623.51	418.325		34.7834	37.9324	51.6455	60.2224	50.5907	52.7004	61.2988	62.3752	67.7573	38.9873	46.3712	38.9873	45.3164	51.6455	59.1459	60.2224	76.4755	74.2789	64.5281	31.681	41.097	32.7151	63.4516	59.1459	63.4516
0	901.745	418.346		25.4751	23.4072	22.3732	31.6789	27.543	29.611	25.4751	37.9297	46.3686	22.3732	27.543	21.3392	28.577	25.4751	32.7129	35.82	41.0943	45.3137	56.9897	18.2373	23.4072	24.4411	36.8749	32.7129	30.645
0	663.466	418.574		19.2715	20.3056	23.408	29.6128	26.5104	33.7493	20.3056	42.1519	55.9167	20.3056	26.5104	26.5104	26.5104	29.6128	46.3712	59.1459	93.1802	131.481	137.284	16.2025	17.2152	16.2025	24.4421	36.8776	27.5445
0	547.475	418.578		52.7004	50.5907	50.5907	73.1806	68.8338	73.1806	83.0653	95.5015	90.859	53.7638	85.2619	58.0695	56.9931	63.4516	68.8338	90.859	83.0653	85.2619	87.4585	61.2988	56.9931	70.9866	86.3602	86.3602	70.9866
0	959.788	418.888		58.0646	58.0646	63.4456	61.2932	74.2703	64.5218	60.217	70.9789	59.1408	49.532	60.217	63.4456	52.6966	47.4223	65.598	59.1408	56.9884	54.8361	49.532	43.2029	46.3675	62.3694	67.7504	70.9789	67.7504
0	985.804	418.933		34.7794	28.5761	32.7116	28.5761	28.5761	32.7116	30.6439	36.8733	25.4745	27.5422	28.5761	30.6439	27.5422	31.6777	35.8185	29.61	26.5083	22.3728	19.2711	23.4067	23.4067	20.305	30.6439	34.7794	33.7455
0	599.508	419.091		29.6128	33.7493	31.681	43.2067	43.2067	46.3712	37.9324	48.481	50.5907	33.7493	41.097	33.7493	47.4261	40.0421	43.2067	55.9167	49.5358	49.5358	50.5907	38.9873	40.0421	47.4261	52.7004	51.6455	51.6455
0	573.489	419.139		88.5568	80.8687	73.1806	119.875	126.839	130.32	131.481	187.012	131.481	97.8228	101.305	101.305	111.75	110.59	147.73	154.694	151.212	190.908	150.051	119.875	108.268	116.393	169.782	160.497	160.497
0	547.476	419.429		52.7004	50.5907	50.5907	73.1806	68.8338	73.1806	83.0653	95.5015	90.859	53.7638	85.2619	58.0695	56.9931	63.4516	68.8338	90.859	83.0653	84.1636	87.4585	61.2988	56.9931	70.9866	86.3602	86.3602	70.9866
0	919.509	419.511		8.10126	9.11392	11.1392	76.4683	138.44	103.618	83.0568	202.596	151.209	15.1899	48.4779	47.4231	36.8745	34.7805	107.1	146.566	138.44	220.778	139.601	12.1519	16.2025	11.1392	163.977	127.994	111.743
0	829.729	419.73		21.3395	19.2714	18.2373	19.2714	30.646	26.5098	22.3735	18.2373	21.3395	18.2373	18.2373	21.3395	23.4076	20.3054	23.4076	22.3735	22.3735	23.4076	25.4757	24.4417	26.5098	25.4757	22.3735	21.3395	25.4757
0	911.755	419.869		11.1392	14.1772	20.3052	19.2713	19.2713	17.2152	19.2713	28.5769	21.3392	17.2152	18.2373	16.2025	19.2713	17.2152	20.3052	23.4071	15.1899	31.6788	19.2713	19.2713	19.2713	14.1772	20.3052	22.3731	20.3052
0	627.541	420.151		32.7151	30.6469	28.5786	25.4763	26.5104	22.3739	18.2374	18.2374	19.2715	17.2152	21.3398	17.2152	21.3398	22.3739	20.3056	25.4763	22.3739	17.2152	23.408	17.2152	18.2374	15.1899	23.408	22.3739	22.3739
0	521.458	420.301		12.1519	18.2374	11.1392	25.4763	31.681	18.2374	23.408	30.6469	22.3739	16.2025	14.1772	18.2374	21.3398	19.2715	20.3056	24.4421	28.5786	28.5786	27.5445	20.3056	27.5445	25.4763	21.3398	21.3398	21.3398
0	758.583	420.828		24.4421	23.408	23.408	27.5445	28.5786	26.5104	19.2715	14.1772	15.1899	26.5104	22.3739	28.5786	25.4763	30.6469	30.6469	33.7493	30.6469	29.6128	30.6469	17.2152	18.2374	21.3398	31.681	24.4421	31.681
0	782.583	420.879		15.1899	19.2715	23.4079	21.3397	19.2715	21.3397	16.2025	10.1266	17.2152	14.1772	15.1899	16.2025	16.2025	18.2374	15.1899	19.2715	16.2025	17.2152	17.2152	11.1392	8.10126	10.1266	15.1899	15.1899	16.2025
0	871.744	420.89		28.5774	33.7474	36.8755	80.863	59.143	67.7534	53.7616	97.8164	86.3538	55.9142	63.4482	51.6434	52.6982	50.5885	62.3719	80.863	83.0594	77.5685	92.0128	63.4482	69.906	77.5685	83.0594	67.7534	74.2741
0	996.81	421.07		129.152	114.061	116.383	205.193	181.817	177.921	157.012	220.778	201.297	93.1663	101.292	90.8446	98.9704	105.935	127.991	140.76	137.278	139.599	139.599	75.3668	67.7491	69.9014	139.599	108.257	131.473
0	650.65	421.135		15.1899	15.1899	16.2025	12.1519	18.2374	21.3398	10.1266	16.2025	15.1899	19.2715	25.4763	20.3056	24.4421	23.408	20.3056	26.5104	24.4421	26.5104	17.2152	11.1392	16.2025	15.1899	28.5786	29.6128	21.3398
0	938.787	421.144		19.2712	16.2025	17.2152	23.407	26.5087	31.6784	22.373	28.5766	25.4748	20.3051	18.2373	25.4748	21.3391	22.373	19.2712	21.3391	25.4748	24.4409	24.4409	14.1772	14.1772	14.1772	20.3051	25.4748	27.5427
0	571.476	421.197		27.5445	22.3739	23.408	34.7834	34.7834	30.6469	37.9324	48.481	38.9873	33.7493	40.0421	27.5445	30.6469	34.7834	37.9324	49.5358	38.9873	42.1519	48.481	46.3712	48.481	48.481	45.3164	43.2067	42.1519
0	923.748	421.282		68.8278	68.8278	58.0655	89.6882	86.351	74.2719	65.5991	79.7623	73.1738	80.8604	75.3699	68.8278	78.6642	69.9041	72.0757	89.6882	83.0566	67.7516	69.9041	56.9893	58.0655	69.9041	98.9743	100.135	75.3699
0	949.767	421.63		35.8191	34.78	35.8191	52.6968	28.5765	37.9288	34.78	37.9288	30.6443	35.8191	36.874	27.5426	32.7122	29.6104	35.8191	29.6104	27.5426	27.5426	24.4408	33.7461	31.6783	30.6443	33.7461	37.9288	37.9288
0	760.599	421.767		27.5445	33.7493	26.5104	27.5445	31.681	32.7151	20.3056	19.2715	22.3739	30.6469	30.6469	32.7151	31.681	34.7834	36.8776	40.0421	35.8227	34.7834	33.7493	17.2152	19.2715	19.2715	29.6128	31.681	32.7151
0	614.627	421.867		17.2152	20.3056	13.1646	17.2152	22.3739	17.2152	13.1646	9.11392	8.10126	20.3056	18.2374	20.3056	19.2715	19.2715	16.2025	17.2152	17.2152	18.2374	15.1899	11.1392	20.3056	13.1646	19.2715	14.1772	22.3739
0	795.646	422.049		17.2152	22.3737	21.3396	23.4078	20.3055	19.2714	24.4419	20.3055	24.4419	18.2374	19.2714	15.1899	13.1646	18.2374	24.4419	17.2152	17.2152	18.2374	20.3055	16.2025	14.1772	13.1646	21.3396	16.2025	21.3396
0	897.745	422.238		45.3138	50.588	53.761	78.6655	74.2729	283.331	53.761	63.4474	93.172	62.3712	62.3712	51.6429	62.3712	60.2186	59.1424	121.03	83.058	64.5237	53.761	67.7525	63.4474	84.1561	108.262	108.262	68.8287
0	1011.82	422.352		33.7451	26.5081	34.779	33.7451	41.0923	34.779	38.9826	35.818	32.7112	36.8729	27.542	31.6774	30.6435	37.9277	36.8729	33.7451	27.542	30.6435	24.4404	31.6774	21.3388	26.5081	30.6435	36.8729	42.1471
0	625.524	422.432		17.2152	18.2374	18.2374	26.5104	31.681	30.6469	25.4763	31.681	32.7151	22.3739	24.4421	24.4421	26.5104	25.4763	30.6469	38.9873	43.2067	38.9873	40.0421	18.2374	21.3398	17.2152	31.681	27.5445	33.7493
0	1022.83	422.472		21.3388	20.3049	24.4403	31.6772	26.508	23.4065	26.508	35.8178	26.508	15.1899	12.1519	9.11392	15.1899	13.1646	10.1266	16.2025	22.3726	21.3388	16.2025	7.08861	6.07595	7.08861	12.1519	17.2152	14.1772
0	597.489	422.639		19.2715	27.5445	21.3398	32.7151	41.097	38.9873	36.8776	51.6455	40.0421	35.8227	43.2067	32.7151	41.097	50.5907	43.2067	50.5907	52.7004	52.7004	56.9931	45.3164	44.2616	46.3712	55.9167	54.8402	44.2616
0	825.709	422.644		10.1266	11.1392	8.10126	13.1646	17.2152	17.2152	15.1899	20.3055	18.2373	13.1646	14.1772	11.1392	18.2373	17.2152	17.2152	19.2714	26.5098	20.3055	33.7482	21.3395	21.3395	19.2714	18.2373	20.3055	21.3395
0	975.766	422.648		33.7457	27.5423	45.3123	30.644	36.8735	35.8187	30.644	32.7118	37.9284	22.3728	26.5084	29.6101	26.5084	30.644	22.3728	34.7796	29.6101	23.4067	13.1646	24.4406	22.3728	27.5423	30.644	37.9284	24.4406
0	880.753	423.287		45.3141	51.6432	51.6432	75.3718	85.2552	78.6663	80.8626	123.352	123.352	69.9056	79.7645	75.3718	87.4515	76.47	69.9056	101.298	133.799	160.495	167.46	63.4479	60.2191	70.9819	111.745	111.745	114.066
0	906.77	423.517		107.1	101.297	110.583	130.316	173.263	151.209	163.977	205.193	199.999	140.762	145.405	140.762	141.923	144.245	150.048	188.31	216.882	259.739	238.96	109.422	112.904	108.261	177.921	202.596	196.103
0	932.79	423.794		55.9128	63.4464	59.1415	98.9738	86.3504	100.135	89.6876	127.993	105.938	62.3701	67.7513	65.5988	74.2715	66.675	85.2523	76.4677	94.3307	109.421	105.938	51.6422	76.4677	63.4464	59.1415	88.5466	83.0562
0	591.504	424.008		21.3398	22.3739	18.2374	28.5786	27.5445	22.3739	29.6128	41.097	32.7151	16.2025	18.2374	18.2374	26.5104	19.2715	16.2025	23.408	24.4421	31.681	28.5786	19.2715	23.408	32.7151	22.3739	21.3398	25.4763
0	851.73	424.192		23.4075	22.3734	22.3734	29.6116	33.7477	31.6797	29.6116	40.0404	94.3354	35.821	36.8758	41.0952	34.7817	34.7817	52.6986	51.6438	53.762	126.835	23.4075	33.7477	42.1501	37.9307	41.0952	55.9146	51.6438
0	890.785	424.591		68.829	65.6002	68.829	88.5491	95.4939	88.5491	126.834	166.299	155.852	68.829	60.2188	66.6765	73.1751	68.829	75.3714	59.1425	97.8154	110.583	96.6546	63.4476	80.8621	88.5491	68.829	87.4509	80.8621
0	873.727	424.791		36.8754	33.7473	46.3691	51.6433	38.9851	47.424	42.1497	60.2193	56.9904	55.9141	53.7615	43.2045	50.5885	45.3142	43.2045	51.6433	48.4788	60.2193	55.9141	45.3142	61.2956	56.9904	40.04	60.2193	48.4788
0	973.809	425.231		66.6737	83.0541	73.1718	111.74	103.615	97.8108	94.3284	133.796	108.258	79.7599	81.9561	85.2501	88.5443	102.454	93.1675	115.223	105.936	139.6	115.223	66.6737	70.9784	74.2698	107.097	109.419	101.293
0	595.479	425.453		15.1899	14.1772	13.1646	22.3739	23.408	21.3398	24.4421	29.6128	25.4763	22.3739	26.5104	29.6128	30.6469	23.408	29.6128	29.6128	37.9324	29.6128	31.681	27.5445	26.5104	22.3739	30.6469	41.097	34.7834
0	864.764	425.636		30.6455	33.7475	30.6455	34.7815	32.7135	34.7815	47.4241	56.9906	49.5338	27.5434	23.4074	26.5094	28.5774	30.6455	30.6455	34.7815	36.8756	41.095	52.6984	36.8756	38.9853	36.8756	28.5774	28.5774	31.6795
0	951.77	425.877		53.76	48.4773	33.7461	33.7461	21.339	32.7122	41.0934	21.339	19.2712	15.1899	26.5086	15.1899	17.2152	18.2373	12.1519	17.2152	18.2373	13.1646	16.2025	22.373	18.2373	14.1772	13.1646	17.2152	14.1772
0	830.735	426.126		28.5778	16.2025	20.3054	23.4076	26.5097	23.4076	28.5778	37.9311	32.714	23.4076	27.5438	26.5097	27.5438	25.4757	32.714	34.7821	30.6459	42.1505	33.7481	36.8763	45.3151	51.6442	26.5097	35.8214	36.8763
0	935.793	426.239		60.2176	58.0652	70.9799	74.2714	70.9799	68.8274	72.0752	62.3701	68.8274	72.0752	84.1541	69.9036	66.6749	73.1733	72.0752	69.9036	77.5656	62.3701	67.7512	65.5988	74.2714	74.2714	75.3694	81.9579	76.4675
0	899.73	426.274		83.0579	83.0579	79.7635	92.0111	76.4691	97.8148	84.156	109.422	77.5673	108.262	103.619	107.101	100.136	93.1719	89.6896	105.94	92.0111	89.6896	78.6654	118.708	115.226	123.351	95.4933	123.351	112.905
0	877.752	426.35		37.9302	44.2593	45.3141	53.7614	73.1757	65.6006	61.2955	93.1732	210.388	78.6664	84.1572	90.8517	93.1732	84.1572	80.8627	114.066	138.442	144.245	41.0948	64.5244	66.6769	64.5244	102.459	125.674	93.1732
0	883.765	426.575		42.1495	36.8752	46.3689	47.4237	46.3689	49.5334	40.0398	73.1754	61.2953	54.8376	47.4237	49.5334	45.314	48.4786	40.0398	55.9139	78.6661	63.4478	56.9902	41.0946	47.4237	54.8376	69.9055	73.1754	54.8376
0	987.827	426.597		37.9282	46.367	52.6961	47.4218	42.1476	42.1476	42.1476	30.6438	35.8185	31.6777	21.3389	25.4744	24.4406	21.3389	25.4744	23.4067	18.2373	20.305	18.2373	23.4067	20.305	21.3389	23.4067	26.5083	28.5761
0	601.525	426.748		84.1636	84.1636	77.5738	124.517	125.678	118.714	118.714	147.73	122.196	74.2789	83.0653	84.1636	84.1636	81.967	94.3409	96.6622	102.465	121.035	109.429	78.6721	90.859	90.859	100.144	96.6622	100.144
0	621.498	427.225		29.6128	33.7493	30.6469	43.2067	42.1519	40.0421	46.3712	53.7638	42.1519	49.5358	43.2067	49.5358	48.481	44.2616	55.9167	53.7638	60.2224	65.6045	67.7573	41.097	38.9873	41.097	56.9931	64.5281	80.8687
0	895.487	427.474		84.1562	80.8618	69.9051	270.473	274.759	270.473	280.473	441.97	347.616	502.832	494.102	534.345	494.102	502.832	590.417	823.89	752.57	884.416	881.784	254.544	357.844	350.473	688.242	810.732	738.285
0	575.51	428.098		309.045	188.31	303.331	413.399	453.989	408.637	427.685	513.638	496.094	400.701	386.415	408.637	410.224	414.986	411.812	508.375	544.434	554.049	579.049	354.759	365.78	402.288	480.304	567.511	510.129
0	961.815	428.64		93.1683	103.615	100.133	104.776	87.4469	98.9722	93.1683	77.5645	72.0742	84.1527	85.2508	93.1683	69.9026	74.2703	74.2703	69.9026	52.6966	51.6417	52.6966	73.1722	67.7503	81.9566	72.0742	65.5979	73.1722
0	623.516	428.736		38.9873	45.3164	45.3164	51.6455	61.2988	63.4516	60.2224	66.6809	56.9931	61.2988	46.3712	62.3752	56.9931	61.2988	50.5907	58.0695	62.3752	59.1459	66.6809	36.8776	45.3164	38.9873	56.9931	70.9866	64.5281
0	647.509	428.843		49.5358	40.0421	48.481	61.2988	52.7004	53.7638	59.1459	55.9167	70.9866	55.9167	49.5358	61.2988	46.3712	51.6455	47.4261	67.7573	72.0823	67.7573	68.8338	34.7834	34.7834	41.097	63.4516	73.1806	60.2224
0	903.767	428.945		49.5331	61.2947	54.8372	62.371	74.2727	64.5235	64.5235	77.5671	90.8501	64.5235	66.676	70.981	75.3708	65.5998	64.5235	78.6652	72.0765	80.8615	105.94	44.2588	51.6428	54.8372	84.1558	74.2727	72.0765
0	925.425	428.977		19.2712	13.1646	23.407	20.3052	27.5428	25.4749	22.3731	17.2152	24.441	19.2712	17.2152	29.6107	18.2373	22.3731	22.3731	25.4749	23.407	27.5428	21.3391	12.1519	15.1899	12.1519	27.5428	31.6786	22.3731
0	311.256	429.386		32.7151	31.681	26.5104	42.1519	43.2067	45.3164	46.3712	48.481	41.097	30.6469	40.0421	38.9873	30.6469	40.0421	38.9873	49.5358	44.2616	43.2067	54.8402	35.8227	33.7493	28.5786	37.9324	46.3712	50.5907
0	908.787	429.479		166.299	177.921	183.115	231.167	250.648	237.661	232.466	300.473	293.331	238.96	255.843	266.232	248.051	259.739	263.635	320.473	333.331	346.188	331.902	166.299	175.585	187.012	337.616	334.759	333.331
0	921.491	429.571		733.413	821.136	709.756	1061.74	1086.21	1061.74	1058.52	1157.88	1233.88	954.337	1019.81	1019.81	994	1042.39	1042.39	1169.88	1169.88	1209.88	1185.88	719.127	764.365	810.61	1169.88	1237.88	1177.88
0	663.468	430.114		18.2374	16.2025	17.2152	18.2374	19.2715	22.3739	11.1392	20.3056	30.6469	16.2025	16.2025	18.2374	16.2025	18.2374	20.3056	29.6128	38.9873	62.3752	51.6455	13.1646	11.1392	8.10126	14.1772	18.2374	18.2374
0	925.778	430.127		124.511	121.029	123.35	123.35	109.421	116.386	90.8488	129.154	121.029	118.707	126.833	95.4919	112.903	88.547	78.6641	160.495	130.315	84.1546	118.707	69.904	95.4919	100.135	177.921	176.746	83.0565
0	549.491	430.221		131.481	131.481	136.124	173.264	166.3	154.694	193.505	228.57	181.817	147.73	154.694	167.461	140.766	152.372	155.854	202.596	232.466	224.674	227.271	138.445	152.372	153.533	187.012	202.596	180.518
0	882.771	431.524		63.4479	56.9902	55.9139	89.6907	88.5495	107.102	105.941	103.619	83.0588	102.459	94.3336	112.905	90.8514	108.262	109.423	108.262	116.388	116.388	134.959	72.0773	69.9056	73.1755	124.513	132.638	130.316
0	599.516	431.596		90.859	77.5738	80.8687	96.6622	126.839	100.144	127.999	137.284	116.393	89.6984	98.9834	109.429	101.305	97.8228	110.59	116.393	129.16	139.605	125.678	146.569	155.854	148.891	124.517	134.963	100.144
0	573.494	431.849		284.759	273.331	281.902	261.038	354.759	273.331	359.431	429.272	346.188	228.57	245.453	281.902	254.544	261.038	309.045	307.616	340.473	361.018	347.616	364.193	346.188	347.616	277.616	311.902	263.635
0	575.512	432.029		269.045	179.219	232.466	347.616	426.097	232.466	250.648	304.759	378.479	280.473	255.843	340.473	334.759	353.331	231.167	301.902	432.447	473.287	517.146	297.616	249.349	304.759	422.923	418.161	462.76
0	547.478	432.037		224.674	251.947	253.245	203.895	310.473	235.064	314.759	354.759	246.752	172.103	193.505	209.089	205.193	209.089	220.778	231.167	224.674	258.44	251.947	287.616	273.331	257.142	84.1636	196.103	206.492
0	801.708	432.123		14.1772	10.1266	16.2025	17.2152	18.2374	13.1646	17.2152	26.51	14.1772	13.1646	10.1266	11.1392	18.2374	15.1899	14.1772	10.1266	13.1646	15.1899	18.2374	20.3055	21.3396	19.2714	10.1266	13.1646	11.1392
0	998.836	432.445		27.5421	24.4405	22.3727	26.5082	26.5082	23.4066	28.576	24.4405	23.4066	18.2373	16.2025	19.2711	15.1899	20.305	24.4405	16.2025	18.2373	25.4743	20.305	12.1519	21.3389	11.1392	12.1519	15.1899	20.305
0	845.471	432.451		60.2201	72.0789	78.668	88.5518	176.746	95.4965	212.986	303.331	198.7	63.449	103.621	98.9786	109.425	85.2571	124.514	158.174	146.567	233.765	244.154	237.661	255.843	168.621	127.996	147.728	139.603
0	827.734	432.469		38.986	41.0957	53.7625	52.6991	61.2969	58.0678	69.9077	84.16	59.1442	49.5345	46.37	59.1442	52.6991	48.4797	60.2206	66.6786	67.755	66.6786	98.9797	62.3732	65.6023	75.3742	65.6023	59.1442	69.9077
0	853.749	432.472		68.8304	59.1435	66.6777	70.983	88.5513	89.6925	89.6925	115.228	83.0603	95.496	86.3549	93.1746	93.1746	92.0139	96.6567	123.353	108.264	118.71	155.853	89.6925	104.782	98.9781	123.353	134.96	111.746
0	871.483	432.618		154.692	154.692	165.138	303.331	407.05	301.902	437.208	609.763	469.679	291.902	421.335	384.828	460.941	361.018	434.034	609.763	596.242	627.736	671.003	538.292	511.619	488.901	571.13	623.409	576.925
0	571.479	432.71		41.097	51.6455	47.4261	51.6455	56.9931	58.0695	54.8402	97.8228	77.5738	54.8402	72.0823	51.6455	54.8402	58.0695	74.2789	69.9102	87.4585	73.1806	80.8687	58.0695	78.6721	76.4755	101.305	77.5738	74.2789
0	519.447	432.721		28.5786	27.5445	24.4421	19.2715	27.5445	28.5786	35.8227	47.4261	50.5907	14.1772	17.2152	19.2715	21.3398	26.5104	20.3056	22.3739	22.3739	29.6128	34.7834	40.0421	42.1519	33.7493	18.2374	26.5104	16.2025
0	849.734	432.775		43.205	47.4244	42.1501	35.821	33.7477	49.5341	43.205	37.9307	52.6987	31.6797	29.6116	25.4755	47.4244	35.821	36.8759	26.5096	28.5776	53.762	17.2152	37.9307	38.9856	34.7818	30.6457	26.5096	25.4755
0	521.461	432.952		60.2224	63.4516	61.2988	67.7573	93.1802	73.1806	87.4585	125.678	95.5015	50.5907	55.9167	65.6045	61.2988	54.8402	65.6045	67.7573	56.9931	74.2789	81.967	105.947	118.714	122.196	64.5281	66.6809	62.3752
0	545.462	433.304		26.5104	21.3398	29.6128	28.5786	26.5104	28.5786	33.7493	45.3164	38.9873	19.2715	25.4763	23.408	23.408	28.5786	26.5104	30.6469	38.9873	33.7493	33.7493	29.6128	38.9873	43.2067	29.6128	37.9324	35.8227
0	792.721	433.307		227.271	205.193	237.661	216.882	232.466	232.466	281.902	383.24	321.902	168.621	201.297	169.782	179.219	180.518	185.713	229.869	248.051	225.973	244.154	336.188	380.066	403.875	158.175	192.206	165.139
0	597.495	433.324		49.5358	47.4261	50.5907	65.6045	55.9167	52.7004	63.4516	80.8687	78.6721	63.4516	88.5568	64.5281	80.8687	74.2789	79.7704	97.8228	89.6984	118.714	121.035	73.1806	79.7704	77.5738	79.7704	108.268	93.1802
0	918.776	433.37		79.7626	77.5664	63.4468	119.868	129.154	98.9745	103.618	108.261	96.653	76.4683	85.2531	81.9588	92.0099	75.3702	83.0569	74.2721	79.7626	72.0759	78.6645	61.2943	61.2943	56.9893	103.618	108.261	90.8492
0	874.068	433.757		13.1646	12.1519	7.08861	16.2025	15.1899	21.3393	16.2025	26.5093	20.3053	15.1899	23.4073	20.3053	25.4753	21.3393	23.4073	18.2373	20.3053	27.5433	30.6453	18.2373	24.4413	20.3053	27.5433	26.5093	25.4753
0	766.707	434.341		35.8227	36.8775	36.8775	34.7833	35.8227	40.0421	44.2615	60.2223	50.5906	29.6127	25.4762	20.3056	33.7492	27.5445	32.7151	33.7492	28.5786	35.8227	38.9872	65.6044	66.6808	70.9865	27.5445	27.5445	28.5786
0	875.717	434.503		65.6007	65.6007	60.2192	50.5884	51.6433	64.5244	53.7615	65.6007	61.2955	50.5884	50.5884	47.4239	60.2192	52.6982	48.4788	51.6433	46.369	45.3142	43.2045	64.5244	58.0667	66.6769	52.6982	59.1429	60.2192
0	760.601	434.824		19.2715	17.2152	26.5104	18.2374	22.3739	20.3056	8.10126	9.11392	16.2025	21.3398	18.2374	19.2715	17.2152	22.3739	21.3398	19.2715	18.2374	20.3056	19.2715	12.1519	11.1392	13.1646	21.3398	17.2152	19.2715
0	786.617	434.833		13.1646	15.1899	15.1899	17.2152	14.1772	22.3738	14.1772	12.1519	10.1266	14.1772	17.2152	18.2374	17.2152	16.2025	17.2152	15.1899	15.1899	15.1899	22.3738	9.11392	9.11392	11.1392	19.2715	15.1899	15.1899
0	908.786	434.888		151.209	160.495	170.942	227.271	219.479	224.674	237.661	248.051	250.648	189.609	199.999	197.401	214.284	211.687	232.466	259.739	249.349	249.349	262.336	145.405	143.084	140.762	253.245	284.759	245.453
0	894.767	434.903		561.416	238.96	1559.39	800.208	559.482	771.621	762.097	1896.94	1812.55	443.558	795.43	1940.16	759.716	1854.92	956.968	757.335	733.525	1205.12	892.712	408.637	1603.98	812.21	800.208	881.788	2494.85
0	934.804	435.175		69.9036	73.1733	72.0752	81.958	79.7618	86.3503	87.4484	84.1542	84.1542	54.8365	55.9128	60.2177	68.8275	62.3701	60.2177	61.2939	65.5988	68.8275	69.9036	49.5325	49.5325	46.3679	62.3701	67.7512	67.7512
0	972.814	435.302		81.9561	81.9561	89.6852	114.062	101.293	101.293	102.454	98.9716	107.097	73.1718	85.2502	73.1718	68.8261	76.4659	85.2502	87.4463	98.9716	84.1522	84.1522	56.9881	52.6964	50.5866	77.5639	80.858	92.0068
0	905.777	435.561		40.0394	32.7129	37.9297	52.6976	46.3685	56.9897	41.0942	53.7609	84.1557	43.2039	52.6976	52.6976	45.3136	62.3709	48.4782	55.9134	74.2726	84.1557	92.0107	32.7129	42.1491	35.8199	61.2947	61.2947	59.1422
0	625.533	435.674		29.6128	31.681	29.6128	37.9324	42.1519	43.2067	41.097	53.7638	50.5907	34.7834	32.7151	37.9324	38.9873	43.2067	45.3164	48.481	61.2988	53.7638	59.1459	32.7151	35.8227	33.7493	50.5907	55.9167	58.0695
0	866.75	435.96		18.2373	19.2713	18.2373	38.9853	26.5094	31.6794	30.6454	36.8755	38.9853	28.5774	29.6114	28.5774	21.3394	31.6794	30.6454	34.7815	29.6114	31.6794	35.8207	32.7135	28.5774	28.5774	32.7135	43.2047	37.9304
0	649.531	435.986		32.7151	23.408	21.3398	35.8227	35.8227	38.9873	31.681	58.0695	52.7004	34.7834	34.7834	34.7834	29.6128	33.7493	33.7493	46.3712	51.6455	51.6455	58.0695	24.4421	28.5786	20.3056	51.6455	48.481	48.481
0	963.823	436.168		62.3693	47.4222	50.5868	52.6965	54.836	59.1407	48.4771	45.3126	40.0383	53.7598	53.7598	48.4771	56.9883	50.5868	50.5868	48.4771	50.5868	33.7459	38.9834	44.2577	40.0383	42.148	46.3674	49.532	44.2577
0	927.785	436.386		66.6752	64.5228	63.4465	63.4465	52.6972	60.2178	56.9892	53.7605	47.4229	58.0654	51.6423	46.3681	49.5326	49.5326	47.4229	47.4229	55.9129	41.0938	34.7804	48.4778	35.8195	46.3681	49.5326	51.6423	47.4229
0	923.525	436.438		153.53	96.6528	179.219	607.802	300.473	690.321	304.759	438.796	445.212	383.24	437.208	290.473	407.05	400.701	429.272	868.495	921.974	627.723	694.638	170.942	154.691	289.045	488.821	927.856	619.416
0	925.792	436.776		176.746	139.601	134.958	246.752	165.138	283.331	181.817	190.908	172.103	222.077	176.746	174.424	194.804	179.219	177.921	339.045	323.331	207.791	189.609	130.315	138.44	162.816	177.921	263.635	193.505
0	944.785	436.858		41.0935	41.0935	38.9838	49.5323	46.3677	38.9838	43.2032	35.8192	40.0386	35.8192	35.8192	31.6783	30.6444	32.7122	40.0386	29.6105	26.5087	31.6783	29.6105	28.5766	27.5426	29.6105	44.2581	42.1483	46.3677
0	968.789	437.198		43.2028	36.8736	34.7797	51.6416	38.9833	44.2576	42.1479	41.093	45.3125	33.7458	27.5424	27.5424	24.4407	33.7458	31.678	29.6102	34.7797	35.8188	30.6441	24.4407	29.6102	28.5763	31.678	32.7119	31.678
0	858.766	437.279		169.781	216.882	196.103	242.856	262.336	246.752	267.616	347.616	339.045	236.362	255.843	269.045	253.245	248.051	279.045	319.045	376.891	380.066	347.616	309.045	343.331	344.759	317.616	353.331	329.045
0	884.777	437.608		92.012	97.8157	90.8513	130.316	152.37	137.281	139.602	199.999	162.817	117.548	114.066	139.602	116.387	127.995	165.138	157.013	194.804	189.609	170.942	155.852	170.942	161.656	115.227	189.609	127.995
0	561.497	437.903		23.408	22.3739	25.4763	33.7493	29.6128	28.5786	27.5445	30.6469	31.681	23.408	25.4763	22.3739	26.5104	31.681	26.5104	27.5445	26.5104	34.7834	33.7493	31.681	35.8227	30.6469	27.5445	29.6128	35.8227
0	974.83	438.052		101.293	96.6499	89.6851	110.58	111.74	112.901	109.419	131.474	125.67	64.5213	61.2928	54.8358	63.4452	64.5213	77.5638	67.7499	80.858	76.4658	69.9022	53.7596	58.0643	50.5866	66.6737	67.7499	58.0643
0	832.752	438.185		126.836	123.354	121.032	145.407	170.942	163.978	185.713	231.167	232.466	134.961	139.604	140.764	139.604	153.532	145.407	192.206	198.7	228.57	228.57	198.7	207.791	199.999	172.103	214.284	183.115
0	892.773	438.282		72.0769	66.6764	74.2732	103.619	88.549	103.619	110.583	115.226	122.191	70.9814	75.3713	73.175	66.6764	79.7639	85.2545	85.2545	102.458	86.3527	104.78	64.5239	67.7527	66.6764	78.6657	98.976	83.0582
0	937.814	438.939		63.4462	64.5225	64.5225	72.0751	65.5987	63.4462	62.37	54.8365	59.1414	70.9797	67.7511	78.6636	60.2176	68.8273	74.2712	66.6749	67.7511	58.0652	45.313	62.37	64.5225	64.5225	65.5987	62.37	66.6749
0	989.849	439.015		38.983	47.4218	45.3121	51.6412	33.7455	35.8184	34.7793	29.6099	25.4744	17.2152	20.305	19.2711	18.2373	20.305	17.2152	17.2152	19.2711	15.1899	13.1646	18.2373	22.3728	12.1519	17.2152	16.2025	21.3389
0	879.756	439.238		46.369	46.369	53.7614	61.2954	66.6768	70.982	69.9057	108.263	119.87	84.1571	83.059	92.0123	94.3338	95.4945	107.102	107.102	141.924	163.978	180.518	77.5682	67.7531	72.0775	110.584	110.584	107.102
0	897.502	439.278		132.637	144.245	152.37	453.943	457.435	506.32	457.435	759.705	668.788	657.983	733.514	743.038	707.685	747.8	892.698	868.617	1023.17	1013.49	1061.88	511.558	457.435	538.206	966.228	1023.17	954.463
0	806.737	439.306		30.6463	32.7144	35.8219	37.9316	41.0961	41.0961	47.4252	58.0684	54.8393	27.544	33.7485	31.6803	34.7826	32.7144	44.2607	44.2607	50.5898	50.5898	55.9156	59.1447	52.6995	66.6794	41.0961	37.9316	42.151
0	901.755	439.376		90.8502	89.6895	85.254	112.904	103.618	97.8148	95.4932	98.9755	103.618	97.8148	112.904	114.065	103.618	110.583	107.101	104.779	119.869	100.136	102.458	134.959	167.46	150.048	122.19	123.351	109.422
0	923.782	439.436		3212.46	2864.62	3279.2	696.796	2279.57	3104.45	2688.92	2494.82	3102.7	3146.57	2796.54	1685.95	3190.49	2217.82	2884.39	3819.68	3278.34	3623.67	3344.23	2645.49	2992.84	2820.26	2884.83	3415.98	3234.42
0	603.545	439.487		86.3602	92.0196	94.3409	121.035	109.429	111.75	115.232	169.782	162.818	70.9866	72.0823	75.3773	64.5281	75.3773	79.7704	94.3409	103.626	130.32	74.2789	77.5738	75.3773	75.3773	87.4585	110.59	78.6721
0	623.519	439.761		49.5358	45.3164	55.9167	69.9102	73.1806	74.2789	72.0823	86.3602	78.6721	67.7573	70.9866	83.0653	81.967	77.5738	86.3602	85.2619	95.5015	110.59	89.6984	63.4516	61.2988	53.7638	95.5015	101.305	77.5738
0	963.824	440.288		63.4455	78.6624	68.8264	53.7598	52.6965	59.1407	49.532	37.9286	40.0383	51.6417	52.6965	53.7598	53.7598	49.532	46.3674	40.0383	36.8737	45.3126	36.8737	42.148	40.0383	42.148	45.3126	49.532	45.3126
0	905.784	440.869		49.533	44.2588	56.9897	85.2538	54.8372	64.5234	55.9134	56.9897	69.9047	50.5879	53.7609	63.4472	51.6427	55.9134	64.5234	73.1745	62.3709	68.8285	72.0764	32.7129	42.1491	42.1491	53.7609	60.2184	60.2184
0	577.525	440.951		347.616	343.331	354.759	457.498	478.55	469.778	471.532	529.427	510.129	471.532	430.859	555.973	446.971	501.357	435.621	559.818	527.673	557.896	598.28	321.902	361.018	353.331	367.367	513.638	499.603
0	923.504	441.144		860.601	815.864	945.503	1052.05	1093.34	1107.62	1064.96	1165.87	1061.73	974.915	1003.67	1058.5	1016.57	990.763	1035.92	1177.87	1071.91	1118.34	1089.77	627.723	683.846	619.416	1086.2	1082.62	1104.05
0	923.514	441.327		860.601	815.864	945.503	1052.05	1093.34	1107.62	1064.96	1165.87	1061.73	974.915	1003.67	1058.5	1016.57	990.763	1035.92	1177.87	1071.91	1118.34	1089.77	627.723	683.846	619.416	1086.2	1082.62	1104.05
0	649.535	441.459		53.7638	44.2616	41.097	55.9167	58.0695	60.2224	58.0695	64.5281	60.2224	59.1459	46.3712	70.9866	47.4261	47.4261	67.7573	63.4516	49.5358	61.2988	60.2224	33.7493	34.7834	32.7151	53.7638	52.7004	60.2224
0	311.252	441.854		31.681	27.5445	31.681	35.8227	37.9324	33.7493	31.681	35.8227	41.097	33.7493	37.9324	31.681	25.4763	34.7834	33.7493	40.0421	33.7493	32.7151	33.7493	23.408	24.4421	23.408	33.7493	32.7151	31.681
0	910.804	442.016		97.8142	103.618	92.0104	132.637	133.798	139.601	114.065	125.672	122.19	146.566	145.405	136.119	125.672	143.084	158.173	161.656	145.405	147.727	137.28	72.0762	78.6649	75.3705	150.048	157.013	166.299
0	913.815	442.043		48.478	55.9132	52.6974	52.6974	42.1489	41.0941	41.0941	45.3135	35.8198	41.0941	40.0392	36.8747	53.7607	36.8747	36.8747	32.7127	37.9295	35.8198	34.7806	31.6788	32.7127	36.8747	44.2586	41.0941	44.2586
0	876.723	442.693		87.4517	54.8378	56.9903	61.2955	55.914	48.4787	93.1732	77.5684	73.1757	55.9141	54.8378	54.8378	50.5884	52.6982	65.6006	73.1757	55.9141	58.0666	69.9058	80.8628	64.5244	66.6769	66.6769	58.0666	60.2192
0	601.526	442.935		331.902	357.844	316.188	161.657	370.542	316.188	364.193	334.759	324.759	215.583	245.453	229.869	257.142	253.245	197.401	284.759	273.331	294.759	263.635	314.759	321.902	359.431	251.947	259.739	300.473
0	876.092	443.157		41.0948	40.0399	41.0948	38.9851	38.9851	36.8754	33.7473	37.9302	38.9851	36.8754	38.9851	35.8205	44.2593	40.0399	38.9851	48.4787	37.9302	45.3142	40.0399	45.3142	36.8754	50.5884	38.9851	46.369	40.0399
0	601.527	443.485		331.902	357.844	316.188	336.188	370.542	316.188	364.193	349.045	324.759	307.616	245.453	253.245	257.142	253.245	290.473	245.453	273.331	294.759	263.635	367.367	321.902	359.431	251.947	259.739	300.473
0	876.848	443.507		35.8205	50.5884	43.2045	35.8205	52.6982	51.6433	43.2045	59.1429	228.57	48.4787	47.4239	53.7615	44.2593	45.3142	48.4787	51.6433	53.7615	233.765	513.354	28.5773	37.9302	47.4239	44.2593	49.5336	54.8378
0	855.768	443.671		119.871	104.782	90.8531	112.907	115.228	105.942	123.353	124.514	103.621	130.317	145.406	137.281	131.478	147.728	136.121	139.603	117.549	122.192	139.603	155.853	130.317	165.139	137.281	137.281	152.371
0	874.266	443.918		5.06329	7.08861	4.05063	8.10126	11.1392	13.1646	20.3053	17.2152	9.11392	5.06329	13.1646	9.11392	14.1772	9.11392	5.06329	14.1772	5.06329	6.07595	7.08861	22.3733	28.5773	12.1519	14.1772	23.4073	18.2373
0	873.466	443.986		1147.23	1182.22	1190.22	1264.47	1255.47	1238.22	1234.23	1198.22	1268.97	1136.52	1186.22	1264.47	1226.23	1158.22	1250.97	1218.22	1230.22	1218.23	1202.22	1318.47	1202.23	1327.47	1250.97	1268.97	1286.97
0	575.51	444.315		1269.42	1246.56	1205.19	1393.1	1454.32	1246.56	1581.73	1770.46	1329.29	1019.29	934.607	1308.61	1269.42	1308.61	1433.63	1393.1	1329.29	1434.46	1329.29	798.393	1308.61	192.206	812.225	1267.24	890.489
0	573.494	444.695		466.269	490.831	475.041	538.665	567.511	538.665	557.896	590.588	532.936	468.024	473.287	466.269	273.331	482.059	443.558	536.742	469.778	480.304	485.568	557.896	489.076	520.655	522.41	531.182	552.126
0	873.769	444.858		2819.02	2645.55	3546.62	4706.09	4168.01	4098.37	1981.35	4121.58	4562.66	3634.47	3843.01	4284.09	2322.67	4168.01	4121.58	4261.26	3596.8	4632.3	3643.23	4585.88	4841.23	4562.66	4794.8	3682.15	3889.44
0	850.637	445.067		55.9146	44.2598	52.6986	52.6986	56.991	51.6438	54.8383	49.5341	67.7542	43.205	44.2598	48.4792	44.2598	47.4244	38.9856	33.7477	41.0953	43.205	41.0953	52.6986	51.6438	43.205	48.4792	46.3695	47.4244
0	829.751	445.209		93.1761	100.14	98.9796	93.1761	93.1761	90.8547	94.3368	112.908	112.908	80.8652	81.9634	85.2581	85.2581	85.2581	79.767	81.9634	104.783	92.0154	85.2581	88.5527	103.622	96.6581	93.1761	93.1761	88.5527
0	850.035	445.314		50.589	53.762	48.4792	51.6438	59.1436	46.3695	55.9146	54.8383	50.589	38.9856	46.3695	62.3726	40.0404	44.2598	42.1501	53.762	49.5341	44.2598	42.1501	45.3147	43.205	44.2598	54.8383	43.205	46.3695
0	851.236	445.392		38.9855	36.8759	33.7477	40.0404	34.7818	32.7137	37.9307	33.7477	36.8759	25.4755	36.8759	29.6116	33.7477	28.5776	31.6797	30.6456	29.6116	33.7477	28.5776	37.9307	29.6116	32.7137	35.821	30.6456	30.6456
0	848.23	445.514		9.11392	9.11392	9.11392	13.1646	11.1392	11.1392	11.1392	22.3734	24.4415	8.10126	10.1266	5.06329	7.08861	9.11392	5.06329	9.11392	10.1266	5.06329	5.06329	6.07595	6.07595	10.1266	10.1266	8.10126	7.08861
0	847.453	445.517		1052.5	1104.54	1186.42	1194.42	1162.42	1125.97	1154.54	1246.69	1230.42	994.431	1052.5	868.856	1104.54	1039.59	1068.83	1129.54	1093.83	1083.11	1079.54	1075.97	1111.69	1178.42	1039.59	1075.97	1004.11
0	850.413	445.518		38.9856	37.9307	38.9856	36.8759	40.0404	28.5776	37.9307	38.9856	40.0404	30.6457	42.1501	35.821	28.5776	38.9856	36.8759	34.7818	28.5776	35.821	32.7137	36.8759	36.8759	32.7137	33.7477	40.0404	34.7818
0	599.512	445.908		147.73	159.336	173.264	205.193	211.687	194.804	214.284	185.713	183.115	233.765	241.557	235.064	227.271	250.648	220.778	190.908	224.674	235.064	225.973	280.473	250.648	262.336	231.167	264.934	253.245
0	847.448	446.171		1052.5	1104.54	1186.42	1194.42	1162.42	1125.97	1154.54	1246.69	1230.42	994.431	1052.5	1065.4	1104.54	1039.59	1068.83	1129.54	1093.83	1083.11	1079.54	1075.97	1111.69	1178.42	1039.59	1075.97	1004.11
0	573.495	446.34		466.269	490.831	475.041	202.596	567.511	538.665	557.896	590.588	532.936	468.024	473.287	466.269	517.146	482.059	443.558	536.742	469.778	480.304	468.024	557.896	490.831	520.655	522.41	531.182	552.126
0	549.494	446.455		524.164	525.918	559.818	544.434	459.252	525.918	671.241	677.762	712.678	518.901	542.511	522.41	527.673	517.146	567.511	592.511	586.742	580.973	546.357	561.742	664.719	638.632	536.742	580.973	525.918
0	547.481	446.584		304.759	337.616	337.616	330.473	364.193	349.045	434.034	326.188	395.939	279.045	284.759	264.934	276.188	334.759	280.473	296.188	197.401	317.616	300.473	324.759	364.193	383.24	266.232	307.616	266.232
0	1676.52	446.629		93.0972	70.933	73.1226	84.0886	58.0312	53.7306	53.7306	62.3318	54.8058	50.5612	45.292	52.6689	65.5573	53.7306	51.6151	51.6151	33.736	37.9151	28.5697	50.5612	76.4124	47.3997	50.5612	41.0767	49.5074
0	803.732	446.774		19.2714	24.4418	25.4759	27.5441	25.4759	25.4759	34.7826	31.6804	28.5782	15.1899	19.2714	16.2025	18.2374	16.2025	21.3396	21.3396	23.4077	22.3737	24.4418	21.3396	17.2152	23.4077	16.2025	18.2374	17.2152
0	821.469	447.04		96.6586	140.765	155.853	124.515	172.103	136.122	206.492	215.583	214.284	43.2055	81.9639	81.9639	85.2585	96.6586	88.5532	90.8552	104.783	129.158	93.1766	166.3	223.375	184.414	53.7626	72.0798	74.2763
0	521.464	447.421		103.626	111.75	104.787	103.626	110.59	108.268	125.678	140.766	117.554	78.6721	65.6045	72.0823	80.8687	86.3602	78.6721	84.1636	107.108	93.1802	90.859	98.9834	56.9931	98.9834	66.6809	84.1636	73.1806
0	523.48	448.104		51.6455	58.0695	60.2224	59.1459	64.5281	61.2988	75.3773	84.1636	73.1806	48.481	58.0695	55.9167	59.1459	61.2988	63.4516	64.5281	73.1806	79.7704	65.6045	122.196	132.642	132.642	64.5281	67.7573	70.9866
0	1450.01	448.29		24.4378	24.4378	30.6385	22.3709	24.4378	26.5047	15.1899	10.1266	10.1266	21.3374	16.2025	17.2152	22.3709	17.2152	12.1519	7.08861	8.10126	5.06329	5.06329	18.2371	20.304	23.4043	15.1899	16.2025	17.2152
0	1467.03	448.663		15.1899	11.1392	16.2025	12.1519	8.10126	17.2152	9.11392	5.06329	3.03798	14.1772	10.1266	14.1772	17.2152	12.1519	9.11392	5.06329	6.07595	5.06329	5.06329	13.1646	10.1266	10.1266	9.11392	7.08861	10.1266
0	313.276	448.78		29.6128	22.3739	25.4763	23.408	26.5104	26.5104	29.6128	30.6469	31.681	25.4763	25.4763	26.5104	23.408	28.5786	29.6128	32.7151	36.8776	32.7151	29.6128	25.4763	26.5104	26.5104	31.681	30.6469	31.681
0	794.737	448.968		240.258	254.544	246.752	229.869	228.57	240.258	263.635	323.331	300.473	174.424	190.908	206.492	209.089	202.596	207.791	245.453	237.661	255.843	241.557	381.653	429.272	375.304	184.414	207.791	190.908
0	925.551	449.508		187.012	153.53	160.495	378.479	504.516	485.329	394.351	536.178	541.985	361.018	367.367	395.939	418.161	357.844	488.818	636.356	701.107	696.791	662.257	147.726	167.459	181.817	601.994	588.443	634.198
0	907.795	449.54		32.7128	33.7468	27.543	55.9134	45.3136	46.3684	45.3136	46.3684	45.3136	43.2039	42.149	52.6975	44.2587	48.4781	45.3136	58.0659	62.3709	58.0659	68.8284	36.8748	29.6109	33.7468	36.8748	54.8371	52.6975
0	651.554	449.66		29.6128	32.7151	31.681	41.097	47.4261	43.2067	32.7151	59.1459	42.1519	37.9324	35.8227	42.1519	37.9324	45.3164	42.1519	49.5358	63.4516	49.5358	47.4261	30.6469	27.5445	26.5104	45.3164	48.481	48.481
0	577.524	449.816		261.038	231.167	259.739	291.902	364.193	324.759	336.188	383.24	392.764	287.616	286.188	309.045	270.473	326.188	294.759	354.759	384.828	403.875	445.217	238.96	274.759	270.473	321.902	359.431	316.188
0	549.494	449.911		524.164	525.918	192.206	388.002	184.414	440.383	210.388	235.064	426.097	331.902	405.463	162.818	429.272	489.076	207.791	397.526	464.515	280.473	424.51	323.331	506.62	216.882	419.748	145.409	496.094
0	936.822	450.153		29.6106	34.7802	31.6784	40.0388	47.4228	34.7802	36.8742	41.0936	32.7124	27.5427	41.0936	38.9839	29.6106	34.7802	28.5766	35.8194	35.8194	41.0936	41.0936	24.4409	19.2712	29.6106	37.9291	37.9291	37.9291
0	965.845	450.232		33.7458	25.4746	33.7458	36.8737	32.7119	34.7798	27.5424	31.678	27.5424	42.1479	34.7798	32.7119	35.8188	29.6102	34.7798	26.5085	26.5085	23.4068	28.5763	25.4746	27.5424	25.4746	34.7798	34.7798	29.6102
0	950.829	451.018		469.61	421.335	440.383	499.236	539.97	559.346	539.97	640.653	679.462	329.045	367.367	353.331	362.605	353.331	427.685	471.352	471.352	528.862	485.294	227.271	257.142	228.57	391.177	419.748	469.61
0	910.8	451.056		43.2038	41.0941	40.0393	53.7608	58.0658	55.9133	54.837	44.2587	43.2038	48.4781	50.5878	56.9895	52.6975	60.2183	59.1421	55.9133	52.6975	55.9133	52.6975	43.2038	41.0941	36.8747	58.0658	55.9133	59.1421
0	625.53	451.149		45.3164	50.5907	44.2616	53.7638	60.2224	64.5281	55.9167	66.6809	56.9931	53.7638	49.5358	67.7573	54.8402	66.6809	59.1459	72.0823	64.5281	74.2789	72.0823	43.2067	38.9873	47.4261	68.8338	65.6045	79.7704
0	599.513	451.157		129.16	118.714	117.554	144.248	136.124	160.497	139.605	101.305	131.481	162.818	129.16	155.854	131.481	139.605	151.212	133.802	139.605	123.357	147.73	157.015	146.569	154.694	150.051	173.264	183.115
0	625.529	451.213		45.3164	50.5907	44.2616	53.7638	60.2224	64.5281	55.9167	66.6809	56.9931	53.7638	49.5358	67.7573	54.8402	66.6809	59.1459	72.0823	64.5281	74.2789	72.0823	43.2067	38.9873	47.4261	68.8338	65.6045	79.7704
0	829.748	451.696		41.0957	46.3699	29.6119	40.0408	59.1441	42.1505	46.3699	44.2602	50.5894	33.7481	38.986	41.0957	47.4248	42.1505	47.4248	42.1505	36.8763	51.6442	44.2602	49.5345	50.5894	42.1505	44.2602	44.2602	46.3699
0	547.479	451.813		183.115	192.206	157.015	155.854	147.73	173.264	224.674	157.015	150.051	124.517	125.678	133.802	159.336	132.642	121.035	108.268	134.963	169.782	121.035	177.921	161.657	155.854	109.429	144.248	163.979
0	551.506	452.044		44.2616	53.7638	60.2224	48.481	70.9866	68.8338	70.9866	69.9102	81.967	56.9931	56.9931	70.9866	54.8402	64.5281	61.2988	66.6809	68.8338	77.5738	90.859	69.9102	92.0196	69.9102	61.2988	61.2988	80.8687
0	899.537	452.26		56.9898	68.8287	65.5999	166.299	184.414	197.401	169.781	362.605	233.765	127.994	151.209	198.7	169.781	170.942	193.505	296.188	359.431	441.97	410.224	95.4933	112.905	92.0111	194.804	248.051	297.616
0	589.531	452.563		33.7493	35.8227	47.4261	41.097	47.4261	64.5281	50.5907	72.0823	49.5358	31.681	33.7493	38.9873	37.9324	38.9873	43.2067	44.2616	45.3164	52.7004	55.9167	42.1519	35.8227	35.8227	34.7834	41.097	37.9324
0	881.773	452.65		30.6452	37.9301	31.6792	37.9301	43.2044	44.2592	41.0947	48.4786	42.1495	41.0947	47.4238	38.985	49.5335	43.2044	40.0398	47.4238	48.4786	54.8376	56.9902	35.8204	35.8204	34.7812	44.2592	51.6432	48.4786
0	578.531	452.706		97.8228	103.626	109.429	124.517	129.16	127.999	127.999	194.804	199.999	112.911	111.75	118.714	115.232	286.188	123.357	167.461	179.219	179.219	210.388	93.1802	93.1802	94.3409	148.891	154.694	152.372
0	913.812	452.849		51.6426	50.5877	51.6426	53.7607	49.5329	58.0657	43.2038	45.3135	45.3135	42.1489	46.3683	43.2038	42.1489	38.9844	46.3683	41.0941	36.8747	46.3683	34.7806	51.6426	44.2586	50.5877	48.478	49.5329	45.3135
0	860.776	452.944		786.053	788.434	810.897	874.255	956.977	812.214	762.244	1164.3	1060.38	813.528	939.952	874.255	717.005	733.672	762.244	1101.74	1287.12	1350.01	1436.06	762.244	956.977	767.005	977.657	936.296	1222.32
0	896.781	452.993		323.331	294.759	290.473	462.673	471.402	422.923	413.399	432.447	402.288	488.862	466.165	536.274	473.148	513.305	520.289	418.161	515.051	459.181	476.64	460.927	473.148	411.812	660.145	645.018	645.018
0	623.516	453.128		19.2715	16.2025	19.2715	21.3398	21.3398	24.4421	18.2374	23.408	21.3398	17.2152	19.2715	21.3398	22.3739	26.5104	23.408	29.6128	23.408	31.681	22.3739	21.3398	17.2152	17.2152	24.4421	28.5786	22.3739
0	870.77	453.172		196.103	169.781	177.921	300.473	253.245	219.479	287.616	289.045	179.219	270.473	291.902	246.752	291.902	284.759	306.188	257.142	324.759	190.908	267.616	407.05	314.759	346.188	419.748	437.208	372.129
0	939.826	453.298		27.5427	34.7802	28.5766	27.5427	28.5766	32.7123	27.5427	29.6105	26.5087	34.7802	27.5427	32.7123	33.7462	27.5427	25.4748	31.6784	23.4069	28.5766	28.5766	23.4069	26.5087	24.4409	27.5427	30.6445	27.5427
0	908.791	453.505		28.577	27.543	24.4411	43.2039	44.2587	42.149	32.7128	35.8199	41.0941	40.0393	40.0393	37.9296	35.8199	38.9845	44.2587	36.8748	45.3136	45.3136	37.9296	26.509	30.6449	27.543	41.0941	46.3684	56.9896
0	587.512	453.648		33.7493	29.6128	36.8776	33.7493	44.2616	36.8776	47.4261	56.9931	53.7638	51.6455	49.5358	56.9931	42.1519	38.9873	52.7004	49.5358	56.9931	64.5281	68.8338	43.2067	41.097	42.1519	48.481	49.5358	51.6455
0	563.513	453.738		64.5281	53.7638	54.8402	60.2224	84.1636	70.9866	76.4755	103.626	89.6984	64.5281	72.0823	66.6809	69.9102	70.9866	84.1636	86.3602	88.5568	96.6622	123.357	65.6045	86.3602	75.3773	68.8338	65.6045	101.305
0	842.736	453.76		19.2714	18.2373	26.5096	35.8212	34.7819	34.7819	38.9857	35.8212	40.0406	27.5437	31.6798	36.876	26.5096	35.8212	36.876	33.7479	44.26	33.7479	34.7819	33.7479	34.7819	43.2051	47.4245	41.0954	43.2051
0	866.751	453.766		23.4074	22.3734	19.2713	26.5094	30.6454	27.5434	29.6114	24.4414	29.6114	24.4414	21.3394	21.3394	29.6114	22.3734	24.4414	28.5774	30.6454	31.6794	40.0401	23.4074	18.2373	24.4414	32.7135	36.8755	34.7815
0	970.803	453.798		22.3729	20.3051	19.2712	40.0382	30.6441	33.7458	26.5085	31.678	31.678	27.5424	29.6102	26.5085	24.4407	28.5763	35.8188	27.5424	42.1479	29.6102	34.7797	25.4746	17.2152	21.339	29.6102	41.093	31.678
0	892.766	453.82		29.6111	33.747	33.747	56.99	48.4784	56.99	52.6978	53.7611	50.5881	45.3139	47.4236	46.3687	44.259	41.0945	55.9137	54.8374	65.6001	51.643	60.2188	29.6111	30.6451	27.5431	58.0662	69.9052	60.2188
0	561.5	453.836		53.7638	53.7638	58.0695	53.7638	61.2988	69.9102	68.8338	109.429	84.1636	48.481	50.5907	59.1459	66.6809	55.9167	59.1459	73.1806	75.3773	90.859	96.6622	65.6045	65.6045	64.5281	56.9931	55.9167	64.5281
0	948.817	453.92		121.028	141.922	118.706	176.746	147.726	144.244	125.671	123.349	121.028	87.4476	81.9573	84.1534	78.6631	81.9573	84.1534	80.8592	86.3495	75.3689	72.0746	67.7507	67.7507	67.7507	98.9729	108.259	92.0082
0	535.49	453.957		21.3398	24.4421	22.3739	24.4421	25.4763	26.5104	27.5445	37.9324	41.097	23.408	22.3739	21.3398	27.5445	20.3056	27.5445	28.5786	38.9873	34.7834	34.7834	25.4763	22.3739	26.5104	27.5445	26.5104	26.5104
0	944.789	454.13		21.3391	26.5087	20.3051	41.0935	26.5087	33.7462	25.4748	29.6105	35.8192	23.4069	33.7462	24.4408	25.4748	26.5087	27.5426	35.8192	38.9838	32.7122	29.6105	17.2152	17.2152	19.2712	34.7801	34.7801	37.9289
0	976.847	454.189		81.9559	86.348	89.6849	107.097	115.223	110.58	97.8106	138.439	121.027	60.2166	55.9119	51.6414	61.2928	56.988	60.2166	92.0066	74.2697	81.9559	78.6618	34.7796	34.7796	42.1478	72.0735	69.9022	67.7498
0	918.775	454.231		37.9294	38.9843	34.7805	81.9588	74.2721	73.174	55.9131	64.523	63.4468	50.5876	56.9893	54.8369	45.3134	54.8369	63.4468	67.7518	79.7626	63.4468	69.9042	37.9294	34.7805	35.8197	70.9805	84.155	76.4683
0	844.753	454.419		150.05	147.728	137.282	190.908	170.942	188.31	198.7	255.843	216.882	153.532	150.05	146.567	148.889	177.921	173.264	166.299	185.713	172.103	169.781	276.188	249.349	249.349	218.18	231.167	219.479
0	968.797	454.419		21.339	23.4068	31.678	35.8188	30.6441	34.7797	26.5085	33.7458	36.8736	22.3729	22.3729	24.4407	22.3729	21.339	27.5424	33.7458	36.8736	33.7458	37.9285	17.2152	15.1899	14.1772	28.5763	32.7119	32.7119
0	946.801	454.448		63.446	63.446	63.446	121.028	87.4478	93.1691	74.2709	86.3497	89.6868	58.0649	62.3698	69.9032	63.446	63.446	66.6746	64.5222	69.9032	56.9887	55.9125	47.4226	37.9289	45.3129	85.2516	90.8475	77.5651
0	792.724	454.564		16.2025	12.1519	13.1646	18.2374	17.2152	15.1899	17.2152	17.2152	14.1772	10.1266	11.1392	14.1772	14.1772	15.1899	11.1392	15.1899	13.1646	10.1266	11.1392	28.5783	22.3737	25.476	12.1519	12.1519	12.1519
0	920.785	454.724		314.759	313.331	287.616	617.48	543.936	520.226	464.402	506.27	495.803	490.57	542	457.424	499.292	540.064	572.966	521.971	578.772	508.015	499.292	339.045	319.045	327.616	740.558	754.844	705.441
0	818.742	454.736		58.0681	66.679	72.08	73.1782	62.3735	64.5262	83.0623	81.964	75.3746	51.6444	54.839	48.4799	58.0681	51.6444	51.6444	45.3153	53.7627	49.5347	49.5347	80.8658	134.961	78.6693	65.6026	60.2208	63.4499
0	868.755	454.767		52.6983	46.3692	52.6983	89.6915	77.5687	80.8632	93.1737	98.9773	89.6915	97.8166	102.459	100.138	90.8523	97.8166	114.067	100.138	110.585	110.585	100.138	88.5504	92.013	84.1577	134.96	160.495	161.656
0	894.77	454.868		157.013	148.888	157.013	346.188	279.045	311.902	259.739	294.759	303.331	307.616	331.902	279.045	296.188	330.473	351.902	319.045	362.605	317.616	323.331	235.064	267.616	223.375	466.166	490.611	446.959
0	834.765	454.881		426.097	422.923	435.621	459.213	529.205	525.706	573.135	786.167	721.881	408.637	453.964	476.711	509.958	455.714	557.704	629.912	686.251	733.786	692.751	565.419	584.708	580.85	492.459	506.458	518.707
0	627.547	455.763		17.2152	22.3739	18.2374	19.2715	19.2715	23.408	17.2152	18.2374	15.1899	15.1899	16.2025	16.2025	12.1519	16.2025	15.1899	22.3739	18.2374	18.2374	20.3056	14.1772	13.1646	12.1519	22.3739	26.5104	15.1899
0	927.826	456.053		147.726	124.511	136.119	162.816	157.012	150.048	147.726	199.999	167.459	119.868	157.012	134.958	134.958	153.53	155.852	170.942	168.62	199.999	188.31	176.746	187.012	137.279	143.083	160.495	158.173
0	903.79	456.096		75.3708	49.5331	133.798	78.6652	232.466	94.3324	177.921	107.101	179.219	65.5998	189.609	199.999	78.6652	109.422	197.401	181.817	89.6894	146.566	109.422	155.852	169.781	232.466	92.0109	74.2727	62.371
0	905.784	456.187		97.8145	80.8613	90.85	73.1745	76.4689	73.1745	66.676	56.9897	67.7522	54.8372	65.5997	52.6976	50.5879	64.5234	56.9897	47.4233	45.3136	41.0942	67.7522	77.567	56.9897	63.4472	44.2588	48.4782	61.2947
0	941.848	456.376		49.5323	41.0935	56.9888	41.0935	44.2581	45.313	33.7462	32.7123	32.7123	30.6444	34.7802	41.0935	36.8741	42.1484	34.7802	21.3391	35.8193	22.373	15.1899	44.2581	49.5323	40.0387	31.6784	23.4069	30.6444
0	808.755	456.459		33.7485	36.8767	40.0412	36.8767	40.0412	32.7144	46.3704	53.7628	54.8392	42.1509	52.6995	33.7485	46.3704	43.2058	60.2211	63.4502	46.3704	51.6446	61.2975	97.8201	89.6954	60.2211	51.6446	44.2607	56.992
0	901.537	456.555		1013.47	930.912	1036.05	1093.48	1042.5	1082.76	1079.19	1058.63	984.437	738.259	743.021	617.484	723.973	696.867	871.229	860.703	719.211	927.971	759.688	936.794	963.265	945.618	892.677	969.147	916.206
0	883.787	456.714		47.4237	38.9849	49.5334	56.9902	60.219	45.314	55.9139	53.7613	47.4237	40.0398	40.0398	40.0398	40.0398	41.0946	46.3689	40.0398	40.0398	32.7132	47.4237	52.698	49.5334	53.7613	44.2592	38.9849	50.5883
0	629.565	456.731		16.2025	21.3398	19.2715	17.2152	24.4421	18.2374	20.3056	24.4421	20.3056	17.2152	13.1646	15.1899	13.1646	17.2152	20.3056	16.2025	14.1772	12.1519	14.1772	16.2025	15.1899	14.1772	22.3739	25.4763	19.2715
0	875.792	457.067		3560.38	3177.17	3571.08	4098.36	2690.3	3341.36	4098.36	2086.83	1751.02	3259.89	3262.01	3258.59	2688.61	3081.7	2602.5	5514.45	1580.81	904.578	1412.87	4237.65	818.72	3302.52	3061.05	3773.36	3223.6
0	603.545	458.206		623.415	682.11	580.973	621.357	708.197	638.632	625.588	638.632	679.936	438.796	443.558	511.884	424.51	492.585	466.269	520.655	529.427	522.41	580.973	403.875	461.006	421.335	422.923	372.129	448.726
0	601.526	458.233		660.371	649.501	675.588	629.936	784.107	649.501	647.328	658.197	619.434	649.501	640.806	710.371	600.203	625.588	627.762	604.049	617.511	542.511	645.154	715.06	651.675	679.936	710.371	738.869	762.678
0	878.725	458.79		231.167	229.869	170.942	202.596	235.064	180.518	187.012	190.908	189.609	165.138	184.414	173.263	158.174	154.692	185.713	161.656	141.924	174.424	197.401	155.853	162.817	175.585	207.791	160.495	225.973
0	857.779	458.95		140.764	169.781	143.085	145.406	158.174	143.085	157.014	124.514	146.567	141.924	134.96	148.889	134.96	134.96	136.121	127.996	127.996	133.799	85.2565	137.281	145.406	151.21	159.335	155.853	159.335
0	601.528	459.18		660.371	649.501	675.588	629.936	784.107	649.501	647.328	658.197	619.434	649.501	640.806	710.371	552.126	625.588	580.973	604.049	617.511	598.28	645.154	715.06	651.675	679.936	660.371	738.869	731.726
0	877.492	459.282		402.288	389.59	419.748	407.05	483.651	314.759	351.902	323.331	323.331	253.245	304.759	310.473	277.616	274.759	284.759	262.336	210.388	270.473	276.188	280.473	286.188	281.902	334.759	320.473	375.304
0	915.832	459.331		38.9843	41.094	34.7806	34.7806	35.8198	35.8198	35.8198	52.6974	50.5877	32.7127	36.8746	42.1489	36.8746	40.0392	38.9843	40.0392	47.4231	43.2037	45.3134	33.7466	32.7127	37.9295	43.2037	42.1489	43.2037
0	879.929	459.377		41.0947	45.3141	42.1496	48.4787	42.1496	42.1496	44.2592	37.9301	41.0947	40.0399	44.2592	34.7812	40.0399	32.7133	37.9301	37.9301	30.6453	35.8204	43.2044	35.8204	38.985	41.0947	46.369	37.9301	38.985
0	878.109	459.44		127.995	130.317	146.567	127.995	147.727	110.584	116.388	110.584	108.263	96.6553	98.9768	112.906	95.4946	100.138	107.102	115.227	84.1572	95.4946	114.066	97.816	102.459	98.9768	112.906	112.906	114.066
0	879.328	459.58		111.745	100.137	97.816	115.227	112.905	84.1571	93.1731	77.5682	92.0123	83.059	73.1756	93.1731	83.059	69.9057	78.6664	85.2552	66.6769	72.0775	62.3717	69.9057	77.5682	66.6769	79.7645	92.0123	92.0123
0	877.289	459.657		326.188	334.759	310.473	341.902	405.463	238.96	279.045	229.869	236.362	196.103	205.193	211.687	181.817	181.817	209.089	190.908	131.477	141.924	160.495	197.401	225.973	190.908	246.752	248.051	280.473
0	839.768	459.745		15.1899	18.2373	19.2714	16.2025	17.2152	19.2714	20.3054	18.2373	16.2025	14.1772	18.2373	17.2152	16.2025	17.2152	17.2152	16.2025	14.1772	19.2714	10.1266	15.1899	15.1899	22.3735	17.2152	17.2152	19.2714
0	878.108	459.84		127.995	130.317	103.62	127.995	147.727	110.584	116.388	110.584	108.263	96.6553	98.9768	112.906	102.459	100.138	107.102	115.227	84.1572	95.4946	114.066	97.816	102.459	98.9768	112.906	112.906	114.066
0	875.455	459.902		1890.88	1874.44	1587.61	1673.68	1858	1858	1843.9	1846.25	1853.3	1785.18	1825.11	1813.37	1322.94	1702.34	1796.92	1505.59	1785.18	1778.13	1740.16	1829.81	1702.34	1782.83	1850.95	1796.92	1867.39
0	577.52	462.462		958.136	1143.15	781.726	1330.64	2150.81	914.019	1581.73	1876.12	1664.98	1309.54	1455.56	808.746	1434.05	1454.01	1349.97	781.726	1623.09	957.002	1060.42	708.197	664.719	1060.42	1580.59	1601.69	1539.53
0	849.77	462.921		4609.13	4376.99	3300.46	2002.46	4098.42	3866.28	2797.97	3866.28	4539.49	4075.21	4307.35	3923.1	3912.71	4423.42	4260.92	4214.49	4121.63	1433.15	4168.06	1122.53	3300.46	4121.63	4469.85	4075.21	3796.64
0	575.5	463.001		2473.48	2002.53	2130.15	2089.68	2430.42	1982.04	2132.3	2023.63	2131.87	2045.33	1897.04	1897.04	712.678	1897.04	2069.45	1812.66	1686.07	842.957	1854.85	2344.31	2172.08	2280.41	1961.8	837.693	1898.08
0	875.466	463.068		1869.74	1874.44	1869.74	1829.81	1587.61	1778.13	1286.95	1455.59	1660.13	1785.18	1825.11	1813.37	1115.07	1680.46	1717.47	1552.32	1055.56	1023.3	1331.78	1569.96	1355.59	1782.83	1230.21	1796.92	1687.24
0	831.766	463.441		78.6687	89.6939	64.5258	74.2758	69.9075	66.6785	75.374	66.6785	63.4495	52.699	56.9914	62.3731	56.9914	61.2968	66.6785	53.7624	60.2204	56.9914	51.6442	59.1441	56.9914	53.7624	62.3731	54.8387	54.8387
0	601.527	463.576		579.049	341.902	489.076	580.973	604.049	410.224	430.859	434.034	403.875	518.901	511.884	405.463	490.831	373.717	518.901	471.532	448.726	324.759	430.859	579.049	651.675	323.331	540.588	389.59	579.049
0	852.654	464.136		86.3549	88.5513	97.8175	78.6677	77.5695	76.4713	73.1768	77.5695	85.2568	65.6014	62.3725	68.8304	64.5251	62.3725	58.0672	72.0786	61.2962	66.6777	67.7541	94.3354	75.3731	79.7658	63.4488	64.5251	55.9146
0	849.445	464.391		1365.57	1365.57	1327.84	1305.29	1309.8	1341.76	1300.78	1379.85	1300.78	1282.74	1202.4	1282.74	1210.4	1230.4	1210.4	1255.69	1230.4	1260.2	1251.18	1264.71	1365.57	1269.22	1222.4	1234.4	1166.4
0	852.054	464.408		81.9622	78.6677	62.3725	75.3731	79.7659	78.6677	77.5695	66.6778	69.9067	67.7541	62.3725	59.1436	59.1436	60.2199	62.3725	69.9067	69.9067	60.2199	51.6438	65.6014	63.4488	64.5251	63.4488	52.6986	66.6778
0	853.253	464.499		50.5889	47.4243	49.534	47.4243	49.534	45.3146	50.5889	48.4792	40.0404	41.0952	35.821	38.9855	42.1501	44.2598	41.0952	43.2049	44.2598	46.3695	38.9855	50.5889	44.2598	43.2049	38.9855	40.0404	43.2049
0	850.25	464.805		73.1768	73.1768	83.0605	52.6986	59.1436	51.6438	51.6438	51.6438	43.205	28.5776	20.3054	17.2152	21.3394	24.4415	28.5776	34.7818	20.3054	29.6116	26.5096	49.5341	44.2598	31.6797	21.3394	21.3394	19.2714
0	549.492	465.007		850.852	647.328	800.851	722.202	811.377	753.155	520.655	936.559	998.368	726.964	675.588	669.067	645.154	660.371	536.742	724.583	604.049	632.11	546.357	729.345	800.851	776.964	682.11	499.603	658.197
0	577.517	465.113		1434.46	699.501	1664.98	816.641	2150.81	1454.73	978.354	958.53	717.44	1643.88	1455.56	1538.71	767.44	1454.01	1349.97	1184.51	1623.09	770.86	977.685	1580.9	864.009	923.206	1580.59	1329.29	988.489
0	575.503	465.182		1434.05	1875.95	1940.27	1686.38	2066.42	1982.04	2088.38	781.726	762.678	1412.95	586.742	1897.04	658.197	1897.04	2069.45	671.241	1122.46	1854.85	1854.85	2344.31	1455.15	695.154	1961.8	1833.75	1898.08
0	603.544	465.384		356.256	337.616	327.616	198.7	320.473	212.986	215.583	236.362	254.544	199.999	187.012	218.18	283.331	236.362	176.746	166.3	194.804	189.609	198.7	119.875	201.297	153.533	184.414	172.103	175.585
0	1680.54	465.601		165.127	198.536	148.862	159.318	141.891	153.509	152.347	117.494	134.921	107.038	133.759	112.847	125.626	115.17	144.215	117.494	139.568	96.582	94.2584	116.332	130.274	143.053	109.362	86.2813	107.038
0	1679.54	465.786		180.497	162.803	129.112	153.509	111.685	124.465	116.332	102.391	115.171	103.553	110.523	103.553	112.847	129.112	137.244	96.5821	108.2	85.1848	84.0882	91.935	102.391	134.921	101.229	94.2585	131.435
0	875.781	466.097		4748.37	4632.3	4307.3	5003.73	4632.3	4144.79	4144.79	5189.45	4469.8	4330.51	3726.93	3750.54	3959.08	3935.86	4237.65	5305.52	4307.3	3435.54	4307.3	4469.8	4098.36	4446.58	4376.94	3711.62	4121.58
0	849.456	466.11		1365.57	1365.57	1327.84	1178.4	1309.8	1341.76	1300.78	1379.85	1300.78	1282.74	1143.82	1282.74	1210.4	1230.4	1210.4	1255.69	1230.4	1260.2	1251.18	1264.71	1365.57	1269.22	1222.4	1234.4	1166.4
0	549.49	466.235		788.869	798.393	800.851	722.202	645.154	753.155	796.012	936.559	671.241	726.964	675.588	669.067	645.154	647.328	690.806	724.583	755.536	800.851	894.955	729.345	800.851	571.357	629.936	645.154	658.197
0	551.509	466.381		284.759	296.188	286.188	251.947	281.902	306.188	347.616	357.844	330.473	307.616	299.045	314.759	310.473	329.045	304.759	381.653	337.616	383.24	392.764	501.357	520.655	529.427	353.331	356.256	330.473
0	1654.53	466.625		47.4006	53.7318	62.3333	48.4545	46.3467	44.239	51.6162	46.3467	63.4085	46.3467	52.6701	47.4006	37.9156	48.4545	44.239	46.3467	42.1311	43.1851	43.1851	67.7093	66.6341	56.9574	38.9695	44.239	34.7696
0	823.485	466.825		46.3701	61.297	73.178	34.7823	50.5895	55.9153	87.4548	108.265	114.069	45.3152	47.4249	56.9916	48.4798	46.3701	50.5895	60.2207	87.4548	97.8192	89.6944	127.997	160.496	176.746	47.4249	50.5895	48.4798
0	551.509	466.879		284.759	296.188	286.188	251.947	281.902	306.188	347.616	357.844	330.473	307.616	299.045	314.759	310.473	329.045	304.759	381.653	337.616	383.24	392.764	501.357	520.655	471.532	353.331	356.256	330.473
0	523.482	467.266		88.5568	86.3602	89.6984	77.5738	87.4585	100.144	101.305	102.465	102.465	76.4755	81.967	96.6622	78.6721	83.0653	77.5738	95.5015	95.5015	97.8228	100.144	133.802	141.927	129.16	84.1636	81.967	83.0653
0	823.767	467.485		922.506	1039.73	1010.7	910.741	960.741	800.55	876.866	936.305	1090.41	805.813	400.701	893.094	894.943	984.895	805.813	1023.6	853.182	871.603	1046.19	173.264	1246.88	1163.8	808.445	798.121	910.741
0	952.848	468.302		44.2579	46.3676	45.3127	53.76	66.6744	60.2172	47.4225	54.8362	49.5322	48.4773	51.6419	49.5322	52.6967	52.6967	56.9886	58.0648	55.9124	73.1726	62.3696	43.203	29.6104	29.6104	58.0648	67.7506	58.0648
0	523.48	468.461		88.5568	86.3602	89.6984	77.5738	87.4585	100.144	101.305	102.465	102.465	76.4755	81.967	96.6622	78.6721	83.0653	77.5738	95.5015	95.5015	97.8228	100.144	133.802	141.927	129.16	84.1636	81.967	83.0653
0	878.107	469.033		35.8205	31.6793	28.5773	33.7473	31.6793	29.6113	29.6113	35.8205	24.4413	31.6793	31.6793	40.0399	33.7473	27.5433	27.5433	25.4753	29.6113	29.6113	24.4413	25.4753	24.4413	21.3393	30.6453	28.5773	30.6453
0	1452.03	469.121		22.3709	33.7388	18.2371	16.2025	12.1519	20.304	11.1392	5.06329	9.11392	13.1646	21.3374	15.1899	16.2025	18.2371	12.1519	8.10126	5.06329	3.03798	4.05063	13.1646	18.2371	17.2152	14.1772	14.1772	12.1519
0	926.83	469.594		329.045	329.045	331.902	513.234	534.238	469.63	421.335	571.019	140.762	445.212	446.957	459.166	480.095	488.816	543.917	627.723	694.628	709.736	666.571	277.616	306.188	293.331	574.891	257.142	600.057
0	926.829	469.849		329.045	329.045	151.209	513.234	534.238	219.479	421.335	571.019	527.187	445.212	446.957	459.166	480.095	488.816	543.917	609.736	694.628	709.736	666.571	277.616	306.188	293.331	574.891	601.993	600.057
0	796.756	470.381		72.0809	75.3757	78.6704	72.0809	83.0635	55.9159	81.9652	97.8208	108.267	66.6797	73.1791	84.1617	79.7687	81.9652	87.4565	98.9814	100.142	105.945	101.303	244.154	258.44	267.616	87.4565	94.3388	83.0635
0	875.488	470.578		1052.33	1147.22	868.721	868.721	1079.36	1129.36	866.09	1049.1	1118.65	925.167	1000.72	975.167	916.344	800.3	954.579	987.813	916.344	975.167	936.932	858.195	948.697	898.697	726.465	852.932	1029.75
0	915.83	470.628		51.6425	51.6425	48.478	56.9894	54.8369	47.4231	47.4231	48.478	45.3134	53.7607	45.3134	50.5877	44.2586	48.478	43.2037	50.5877	44.2586	47.4231	50.5877	50.5877	49.5328	50.5877	54.8369	47.4231	47.4231
0	627.547	470.98		21.3398	22.3739	17.2152	22.3739	23.408	22.3739	21.3398	21.3398	22.3739	15.1899	22.3739	19.2715	21.3398	20.3056	18.2374	24.4421	20.3056	17.2152	18.2374	13.1646	12.1519	11.1392	22.3739	20.3056	21.3398
0	878.756	471.32		69.9057	66.6769	51.6432	60.2191	86.3535	65.6006	52.6981	52.6981	56.9903	58.0666	76.4701	63.448	64.5243	67.7532	56.9903	55.914	55.914	54.8377	54.8377	64.5243	53.7614	83.059	62.3717	62.3717	80.8627
0	818.739	471.554		50.5896	50.5896	49.5347	72.08	59.1444	59.1444	61.2971	70.9844	64.5262	43.2056	48.4799	49.5347	55.9154	54.839	60.2208	59.1444	66.679	59.1444	55.9154	80.8658	76.4729	66.679	70.9844	66.679	66.679
0	549.491	471.667		443.558	418.161	411.812	414.986	440.383	372.129	438.796	478.55	464.515	339.045	327.616	372.129	376.891	331.902	457.498	372.129	426.097	452.234	424.51	452.234	263.635	331.902	370.542	392.764	254.544
0	888.813	471.677		509.832	588.492	576.894	653.673	694.746	694.746	728.789	1225.81	998.566	522.057	596.224	625.57	598.157	609.754	607.822	834.447	855.5	842.342	771.646	460.931	504.592	473.156	592.358	636.378	653.673
0	857.776	471.796		41.0951	48.4791	37.9306	46.3694	45.3145	44.2597	46.3694	49.5339	43.2048	45.3145	43.2048	43.2048	45.3145	46.3694	42.15	48.4791	47.4243	46.3694	52.6985	41.0951	43.2048	43.2048	51.6436	48.4791	49.5339
0	870.767	471.855		133.799	139.603	126.835	242.856	199.999	229.869	174.424	207.791	219.479	223.375	251.947	181.817	227.271	257.142	250.648	296.188	319.045	283.331	284.759	235.064	276.188	284.759	294.759	402.288	350.473
0	599.511	472.016		50.5907	42.1519	43.2067	54.8402	50.5907	50.5907	51.6455	49.5358	49.5358	52.7004	54.8402	51.6455	51.6455	59.1459	59.1459	52.7004	72.0823	43.2067	52.7004	62.3752	63.4516	68.8338	63.4516	67.7573	73.1806
0	573.498	472.185		87.4585	87.4585	84.1636	111.75	107.108	112.911	112.911	109.429	103.626	94.3409	97.8228	78.6721	86.3602	89.6984	104.787	98.9834	100.144	102.465	105.947	111.75	123.357	119.875	124.517	102.465	126.839
0	604.553	472.185		114.072	109.429	100.144	97.8228	130.32	132.642	146.569	165.139	341.902	76.4755	68.8338	66.6809	75.3773	68.8338	78.6721	497.848	205.193	496.094	173.264	55.9167	67.7573	77.5738	81.967	74.2789	66.6809
0	844.753	472.684		108.264	112.907	119.871	196.103	150.05	194.804	161.656	198.7	193.505	137.282	158.174	143.085	150.05	152.371	157.014	183.115	193.505	189.609	138.443	188.31	197.401	194.804	170.942	223.375	212.986
0	834.772	472.717		27.5437	27.5437	24.4416	29.6118	27.5437	27.5437	29.6118	26.5097	28.5778	22.3735	26.5097	28.5778	25.4756	29.6118	31.6799	30.6459	26.5097	24.4416	24.4416	33.748	34.7821	36.8762	35.8213	32.714	27.5437
0	892.777	473.046		12.1519	18.2373	16.2025	22.3732	26.5092	22.3732	21.3392	30.6451	31.6791	16.2025	21.3392	18.2373	19.2713	21.3392	25.4752	29.6111	40.0396	42.1493	35.8202	21.3392	18.2373	18.2373	24.4412	29.6111	30.6451
0	589.53	473.201		84.1636	100.144	112.911	114.072	107.108	118.714	129.16	107.108	157.015	105.947	110.59	90.859	93.1802	122.196	107.108	144.248	141.927	136.124	147.73	89.6984	87.4585	84.1636	116.393	92.0196	98.9834
0	623.519	473.264		11.1392	9.11392	10.1266	23.408	14.1772	18.2374	13.1646	14.1772	16.2025	16.2025	18.2374	14.1772	15.1899	17.2152	22.3739	17.2152	18.2374	16.2025	21.3398	11.1392	13.1646	15.1899	22.3739	19.2715	21.3398
0	946.804	473.318		29.6104	29.6104	33.7462	64.5222	49.5323	54.8363	40.0386	58.0649	49.5323	37.9289	40.0386	33.7462	35.8192	43.2032	44.258	46.3677	63.446	54.8363	59.1411	23.4069	22.373	23.4069	47.4226	52.6968	49.5323
0	918.779	473.355		11.1392	13.1646	17.2152	27.5429	23.4071	35.8197	22.3731	28.5768	34.7805	22.3731	25.475	22.3731	23.4071	26.5089	34.7805	36.8746	44.2585	48.4779	44.2585	18.2373	20.3052	12.1519	35.8197	36.8746	36.8746
0	563.514	473.378		103.626	116.393	121.035	129.16	127.999	139.605	122.196	210.388	161.657	114.072	117.554	117.554	116.393	133.802	123.357	162.818	162.818	180.518	181.817	89.6984	103.626	86.3602	132.642	118.714	140.766
0	589.53	473.534		84.1636	100.144	112.911	114.072	107.108	118.714	129.16	173.264	157.015	105.947	110.59	90.859	93.1802	122.196	107.108	144.248	141.927	136.124	147.73	89.6984	87.4585	84.1636	116.393	92.0196	98.9834
0	818.736	473.542		44.2604	50.5896	49.5347	72.08	59.1444	59.1444	63.4499	68.8317	67.7553	43.2056	49.5347	53.7627	55.9154	54.839	60.2208	59.1444	66.679	61.2971	55.9154	80.8658	76.4729	66.679	70.9844	63.4499	66.679
0	844.751	473.591		117.55	112.907	119.871	196.103	150.05	181.817	161.656	153.532	193.505	144.246	158.174	143.085	150.05	180.518	169.781	183.115	154.692	180.518	184.414	188.31	197.401	194.804	207.791	207.791	212.986
0	575.508	473.601		582.896	734.107	619.434	373.717	699.501	227.271	356.256	717.44	141.927	378.479	380.066	640.806	496.094	621.357	632.11	440.383	350.473	283.331	598.28	571.357	596.357	403.875	441.97	504.866	517.146
0	920.786	473.625		143.083	134.958	137.28	372.129	293.331	340.473	218.18	321.902	309.045	262.336	334.759	301.902	287.616	349.045	319.045	453.935	506.27	437.208	430.859	168.62	158.173	162.816	469.635	407.05	481.847
0	547.481	473.661		65.6045	66.6809	61.2988	78.6721	72.0823	70.9866	69.9102	77.5738	80.8687	53.7638	60.2224	54.8402	52.7004	67.7573	59.1459	63.4516	72.0823	54.8402	60.2224	77.5738	83.0653	74.2789	83.0653	73.1806	70.9866
0	862.791	473.691		1143.1	1163.78	721.758	956.976	1349.9	1392.62	1184.46	2108.54	1814.76	1226.3	1163.78	1039.7	1350.84	1205.14	1060.38	1517.95	1791.48	2002.45	2025.43	1019.02	1039.7	1062.08	1163.78	1581.24	1036.28
0	910.805	473.747		13.1646	16.2025	22.3732	34.7807	25.475	27.543	22.3732	26.509	21.3392	33.7467	35.8199	24.4411	26.509	28.5769	26.509	33.7467	28.5769	27.543	27.543	23.4071	22.3732	24.4411	37.9296	38.9844	41.0941
0	855.763	473.78		27.5435	25.4755	25.4755	37.9306	29.6116	32.7136	34.7817	37.9306	34.7817	35.8209	34.7817	32.7136	38.9855	37.9306	36.8758	33.7477	40.0403	35.8209	32.7136	43.2049	41.0952	45.3146	49.534	46.3694	41.0952
0	894.771	473.825		61.295	67.7526	66.6763	165.138	138.441	169.781	108.262	140.763	157.013	144.245	170.942	173.263	148.888	193.505	228.57	242.856	299.045	262.336	258.44	107.101	105.94	104.78	251.947	271.902	277.616
0	829.748	473.942		16.2025	17.2152	17.2152	22.3735	22.3735	22.3735	19.2714	19.2714	14.1772	17.2152	15.1899	16.2025	15.1899	15.1899	16.2025	15.1899	15.1899	16.2025	17.2152	21.3395	24.4417	16.2025	21.3395	22.3735	18.2373
0	868.764	474.027		33.7474	35.8206	32.7134	63.4483	52.6983	56.9905	42.1498	63.4483	68.8298	68.8298	75.3724	67.7535	67.7535	62.372	80.8632	90.8523	101.299	98.9773	93.1737	51.6434	49.5337	45.3143	95.4952	89.6915	90.8523
0	946.805	474.163		29.6104	29.6104	33.7462	64.5222	49.5323	54.8363	40.0386	58.0649	49.5323	37.9289	40.0386	33.7462	35.8192	43.2032	44.258	46.3677	63.446	54.8363	59.1411	23.4069	22.373	23.4069	47.4226	52.6968	49.5323
0	898.799	474.214		214.284	266.232	267.616	419.748	381.653	375.304	237.661	327.616	304.759	373.717	364.193	307.616	301.902	294.759	346.188	378.479	262.336	334.759	321.902	257.142	495.842	511.555	495.842	508.063	483.621
0	920.786	474.218		77.5663	137.28	148.887	290.473	293.331	340.473	218.18	321.902	309.045	262.336	334.759	236.362	287.616	349.045	394.351	453.935	506.27	437.208	430.859	168.62	180.518	162.816	469.635	536.194	481.847
0	870.768	474.252		133.799	112.906	126.835	242.856	198.7	218.18	197.401	207.791	219.479	235.064	251.947	235.064	228.57	267.616	301.902	296.188	319.045	286.188	284.759	276.188	300.473	284.759	391.177	402.288	350.473
0	601.528	474.277		250.648	249.349	237.661	145.409	170.943	86.3602	147.73	207.791	251.947	143.087	224.674	174.424	237.661	262.336	244.154	225.973	244.154	232.466	66.6809	244.154	233.765	271.902	314.759	250.648	228.57
0	922.8	474.418		495.8	521.965	471.378	766.74	813.235	802.709	694.641	574.898	709.751	773.883	764.359	709.751	707.592	757.216	802.709	874.245	776.264	781.026	894.924	495.8	567.156	514.988	778.645	759.597	823.762
0	948.82	474.435		85.2515	84.1534	84.1534	150.047	133.797	115.224	98.9729	96.6514	107.098	73.1727	81.9573	72.0746	78.6631	78.6631	88.5457	80.8592	97.8121	81.9573	88.5457	53.7601	51.6419	54.8363	103.616	107.098	102.455
0	599.512	474.468		44.2616	42.1519	43.2067	54.8402	53.7638	50.5907	51.6455	49.5358	42.1519	47.4261	53.7638	51.6455	47.4261	61.2988	59.1459	52.7004	72.0823	46.3712	52.7004	62.3752	79.7704	68.8338	68.8338	67.7573	73.1806
0	573.495	474.595		87.4585	87.4585	84.1636	111.75	107.108	112.911	112.911	109.429	103.626	94.3409	97.8228	90.859	86.3602	105.947	104.787	98.9834	100.144	102.465	105.947	134.963	124.517	119.875	136.124	148.891	126.839
0	894.772	474.612		61.295	67.7526	66.6763	179.219	138.441	169.781	107.101	145.406	153.531	144.245	185.713	166.299	145.406	193.505	189.609	242.856	299.045	262.336	258.44	100.137	105.94	104.78	251.947	323.331	277.616
0	950.833	474.717		61.2935	62.3697	65.5983	85.2513	74.2708	83.0552	56.9886	56.9886	61.2935	58.0648	47.4225	52.6967	55.9124	58.0648	54.8362	54.8362	49.5322	51.6419	43.2031	42.1482	43.2031	43.2031	69.9031	70.9792	66.6744
0	842.744	474.769		14.1772	13.1646	14.1772	22.3735	19.2714	21.3394	19.2714	24.4415	22.3735	17.2152	21.3394	18.2373	21.3394	25.4756	28.5777	32.7138	31.6798	41.0954	27.5437	20.3054	24.4415	20.3054	33.7479	29.6117	32.7138
0	820.753	474.851		276.188	255.843	258.44	284.759	258.44	253.245	273.331	306.188	293.331	232.466	245.453	220.778	225.973	263.635	236.362	229.869	259.739	225.973	235.064	346.188	350.473	354.759	209.089	237.661	246.752
0	855.764	475.021		27.5435	25.4755	25.4755	37.9306	29.6116	32.7136	34.7817	37.9306	34.7817	35.8209	34.7817	32.7136	38.9855	37.9306	36.8758	33.7477	40.0403	35.8209	32.7136	43.2049	41.0952	45.3146	49.534	46.3694	41.0952
0	547.48	475.358		65.6045	66.6809	61.2988	78.6721	72.0823	70.9866	69.9102	77.5738	80.8687	51.6455	60.2224	54.8402	52.7004	67.7573	59.1459	63.4516	72.0823	51.6455	60.2224	77.5738	83.0653	74.2789	83.0653	73.1806	70.9866
0	898.798	475.361		300.473	266.232	267.616	419.748	381.653	375.304	339.045	327.616	304.759	373.717	364.193	307.616	334.759	356.256	346.188	378.479	351.902	334.759	321.902	502.825	495.842	511.555	495.842	508.063	483.621
0	834.774	475.516		27.5437	23.4076	24.4416	28.5778	26.5097	27.5437	29.6118	26.5097	23.4076	22.3735	26.5097	28.5778	25.4756	29.6118	31.6799	30.6459	26.5097	24.4416	24.4416	33.748	35.8213	36.8762	35.8213	32.714	27.5437
0	910.803	475.743		13.1646	16.2025	22.3732	34.7807	25.475	27.543	22.3732	26.509	21.3392	33.7467	35.8199	26.509	26.509	28.5769	26.509	33.7467	28.5769	27.543	27.543	23.4071	26.509	22.3732	37.9296	37.9296	41.0941
0	954.861	475.824		20.3051	18.2373	25.4747	27.5425	24.4408	24.4408	26.5086	28.5764	22.3729	23.4069	28.5764	31.6782	29.6104	27.5425	22.3729	30.6443	32.7121	32.7121	32.7121	26.5086	21.339	27.5425	27.5425	28.5764	31.6782
0	836.782	476.371		184.414	184.414	207.791	199.999	197.401	255.843	251.947	304.759	274.759	210.388	255.843	261.038	199.999	257.142	284.759	306.188	381.653	367.367	372.129	330.473	314.759	344.759	271.902	266.232	269.045
0	885.811	478.452		55.9138	68.8292	52.698	51.6431	53.7613	51.6431	58.0664	73.1754	79.7642	33.7472	42.1494	36.8752	38.9849	35.8203	45.314	52.698	49.5334	55.9138	44.2592	22.3733	30.6452	47.4237	36.8752	31.6792	35.8203
0	907.806	478.571		101.297	103.618	92.0106	75.3707	89.6891	75.3707	95.4929	84.1556	107.1	65.5996	55.9134	68.8284	60.2184	66.6759	74.2725	64.5234	74.2725	79.7631	61.2946	45.3136	46.3684	51.6427	53.7609	47.4233	48.4781
0	905.559	478.571		134.959	197.401	163.977	110.583	157.013	93.1715	180.518	154.691	273.331	41.0942	44.2588	54.8372	43.2039	45.3136	46.3685	98.9753	80.8613	90.85	104.779	32.7129	26.509	29.6109	34.7808	23.4071	27.543
0	631.582	478.633		33.7493	32.7151	31.681	31.681	36.8776	33.7493	38.9873	50.5907	44.2616	35.8227	27.5445	29.6128	30.6469	30.6469	32.7151	40.0421	32.7151	41.097	40.0421	33.7493	23.408	29.6128	33.7493	32.7151	27.5445
0	943.864	478.679		49.5323	51.642	53.7602	45.3129	42.1483	51.642	44.2581	41.0935	47.4226	31.6783	36.8741	36.8741	41.0935	36.8741	37.929	34.7801	31.6783	34.7801	40.0387	27.5426	33.7462	33.7462	34.7801	37.929	33.7462
0	903.532	478.715		1493.92	1412.25	1393.21	1259.69	1313.54	1286.62	1618.82	1709.45	1581.14	1082.75	1107.75	1058.62	1132.75	1075.61	1166.01	1230.01	1194.01	1300.08	1150.61	948.548	1010.23	954.431	1032.81	1075.61	972.078
0	629.563	479.384		33.7493	38.9873	37.9324	37.9324	51.6455	45.3164	43.2067	43.2067	47.4261	45.3164	52.7004	46.3712	52.7004	52.7004	48.481	65.6045	58.0695	74.2789	50.5907	58.0695	51.6455	46.3712	60.2224	55.9167	56.9931
0	877.81	479.501		1249.1	1665.62	2066.33	1966.28	1371.93	2931.45	2972.76	3800.58	3102.73	1601.6	1519.19	1165.13	1939.32	858.184	2172.67	3425.77	3609.8	3541.99	4144.79	3388.25	3023.11	998.332	1749.28	1685.98	1225.92
0	903.819	480.751		3611.18	3190.53	2865.96	4609.04	516.779	4609.69	4405.5	4098.3	3146.61	3168.57	2282.42	2580.94	4191.16	3657.22	2087.4	3700.92	3569.76	3550.31	4307.24	2905.07	3303.71	3168.57	3443	3459.95	3501.37
0	603.536	481.831		2495.01	2430.42	2260.18	2172.08	2408.89	2260.61	2754.61	2930.34	2302.81	1833.75	1791.56	1581.31	1857.06	2002.53	1833.75	1060.42	1101.78	2045.33	829.799	1039.73	1728.27	1601.69	1876.55	1518.85	1580.59
0	881.348	482.82		196.103	181.817	174.424	132.638	143.084	147.727	126.834	127.995	136.12	107.102	115.227	108.262	90.8515	119.87	101.298	107.102	84.157	93.173	96.6552	111.745	109.423	102.459	117.548	123.352	134.959
0	877.469	482.88		1951.9	1947.2	1961.29	1928.41	1928.41	1923.71	1900.22	1862.64	1897.87	1883.78	1867.34	1850.9	1893.18	1850.9	1846.2	1857.94	1846.2	1850.9	1810.96	1857.94	1860.29	1909.62	1874.38	1874.38	1860.29
0	879.508	482.951		645.035	588.504	580.775	501.118	508.106	504.612	453.949	437.208	422.923	432.447	440.383	372.129	411.812	441.97	422.923	400.701	306.188	309.045	341.902	429.272	362.605	378.479	411.812	405.463	430.859
0	859.794	482.991		129.156	126.835	146.567	126.835	122.192	118.71	122.192	114.067	119.871	110.585	119.871	107.103	103.621	115.228	117.549	121.031	93.1743	96.6564	97.8171	112.906	112.906	104.781	115.228	111.746	114.067
0	881.95	483.155		73.1755	75.3718	73.1755	59.1428	61.2953	60.2191	64.5242	45.3141	50.5883	50.5883	51.6432	49.5335	46.3689	52.698	51.6432	50.5883	43.2044	49.5335	45.3141	45.3141	48.4786	42.1495	53.7614	46.3689	56.9902
0	880.126	483.244		194.804	216.882	214.284	157.013	162.817	188.31	150.049	130.316	138.442	133.799	132.638	127.995	132.638	134.959	126.834	134.959	117.548	119.87	119.87	151.21	144.245	147.727	152.37	150.049	146.567
0	879.306	483.406		555.656	499.371	549.859	426.097	443.558	424.51	327.616	368.955	330.473	367.367	368.955	276.188	343.331	349.045	313.331	331.902	207.791	224.674	276.188	347.616	284.759	284.759	326.188	317.616	361.018
0	859.793	483.419		129.156	118.71	146.567	126.835	122.192	118.71	122.192	114.067	119.871	110.585	119.871	107.103	103.621	115.228	117.549	121.031	93.1743	96.6564	97.8171	112.906	112.906	104.781	115.228	111.746	114.067
0	917.847	483.456		42.1488	48.478	42.1488	40.0391	43.2037	42.1488	53.7607	58.0656	52.6974	38.9843	53.7607	46.3683	37.9294	43.2037	41.094	43.2037	50.5876	50.5876	54.8369	40.0391	36.8746	41.094	36.8746	40.0391	43.2037
0	882.557	483.524		48.4786	38.985	36.8752	29.6112	33.7472	37.9301	28.5772	27.5432	31.6792	27.5432	25.4753	29.6112	30.6452	28.5772	30.6452	27.5432	25.4753	30.6452	26.5092	23.4073	30.6452	26.5092	31.6792	29.6112	33.7472
0	879.867	483.559		871.332	855.542	936.909	847.648	808.174	858.174	766.923	752.637	821.332	790.732	771.685	795.494	788.352	829.227	788.352	762.161	785.97	740.732	757.399	790.732	714.542	759.78	889.85	757.399	810.806
0	881.349	483.971		196.103	181.817	174.424	132.638	143.084	147.727	126.834	127.995	136.12	107.102	115.227	108.262	90.8515	119.87	101.298	107.102	84.157	93.173	96.6552	111.745	109.423	102.459	117.548	123.352	134.959
0	879.508	484.17		645.035	588.504	580.775	501.118	508.106	504.612	453.949	437.208	422.923	432.447	440.383	372.129	38.985	441.97	422.923	400.701	306.188	313.331	341.902	429.272	362.605	330.473	411.812	405.463	430.859
0	577.513	484.335		3727.59	3190.82	3529.9	2495.65	3410.48	3212.78	2261.91	2820.95	2927.71	3037.11	2884.66	3037.05	2541.32	3217.07	3124.92	2602.65	2866.19	2217.55	2497.39	2950.99	2732.21	2798.54	3146.88	3015.14	2972.08
0	880.127	484.44		194.804	216.882	214.284	157.013	159.335	188.31	150.049	145.406	141.924	133.799	132.638	127.995	132.638	134.959	40.0399	115.227	117.548	109.423	136.12	151.21	37.9301	147.727	152.37	150.049	146.567
0	578.529	484.893		1205.19	1184.51	1122.46	1143.15	1350.08	850.852	1246.56	952.254	1290.1	1391.44	803.483	748.393	827.167	673.415	738.869	806.114	861.377	808.746	848.22	829.799	717.44	765.06	848.22	911.078	660.371
0	877.468	485.173		1951.9	1947.2	1961.29	1855.59	1928.41	1923.71	1900.22	1398.41	1897.87	1883.78	1867.34	1775.73	1893.18	1850.9	1846.2	1857.94	1846.2	1850.9	1789.83	1857.94	1860.29	1909.62	1874.38	1403.18	1860.29
0	603.533	485.241		2172.08	682.11	2003.13	2068.15	890.489	1622.78	2046.19	936.32	1770.46	1833.75	532.936	1707.17	1791.56	2002.53	682.11	1412.54	1372.42	1454.73	811.377	724.583	580.973	1918.31	726.964	511.884	1664.98
0	577.512	487.524		3727.59	3480.98	3529.9	3544.38	3434.55	3212.78	3615.27	3477.24	3168.9	3037.11	3190.82	3037.05	2885.53	2971.65	3124.92	3016.02	3146.88	3037.98	2972.52	2950.99	3016.02	2668.5	3146.88	3434.55	2972.08
0	851.481	488.883		1049.25	991.181	1026.67	937.061	1049.25	951.767	1068.8	1086.66	1046.02	876.731	960.59	937.061	1010.54	997.632	916.473	1055.7	1033.12	1039.57	1075.95	1055.7	969.414	1010.54	934.12	966.473	1052.47
0	854.673	489.191		44.2597	45.3146	48.4792	48.4792	55.9146	46.3694	50.5889	56.9909	47.4243	36.8758	40.0403	45.3146	48.4792	44.2597	52.6985	59.1435	47.4243	56.9909	48.4792	47.4243	49.534	53.7619	45.3146	56.9909	48.4792
0	854.073	489.54		49.534	49.534	45.3146	49.534	45.3146	49.534	43.2049	60.2198	52.6986	48.4792	52.6986	45.3146	51.6437	41.0952	50.5889	52.6986	49.534	49.534	49.534	52.6986	46.3694	48.4792	55.9146	44.2598	44.2598
0	877.481	489.569		1883.78	1639.75	1813.31	1612.63	1841.5	1740.12	1808.62	1398.41	1522.86	1118.63	1511.1	1775.73	1581.69	1444.44	1639.75	1575.8	1379.37	1646.53	1268.93	1202.2	1564.04	1355.56	1438.88	1540.51	1660.09
0	1684.58	489.918		108.199	129.111	124.464	146.538	105.876	102.39	126.788	117.494	112.846	119.817	130.273	116.332	111.685	115.17	105.876	136.082	109.361	125.626	126.788	147.7	138.406	174.421	89.6108	102.39	100.067
0	851.486	490.155		951.767	991.181	1026.67	937.061	1049.25	951.767	1068.8	1086.66	1046.02	876.731	960.59	937.061	1010.54	997.632	916.473	1055.7	1033.12	1039.57	1075.95	1055.7	969.414	1010.54	934.12	966.473	1052.47
0	853.26	490.655		33.7477	35.821	30.6456	29.6116	40.0404	31.6796	35.821	40.0404	44.2598	34.7817	34.7817	35.821	35.821	34.7817	34.7817	38.9855	30.6456	33.7477	37.9307	36.8758	31.6796	35.821	36.8758	35.821	32.7137
0	551.508	491.001		429.272	435.621	450.48	391.177	448.726	429.272	485.568	600.203	596.357	407.05	330.473	461.006	438.796	457.498	483.813	353.331	582.896	571.357	592.511	421.335	563.665	769.821	468.024	476.796	487.322
0	877.798	491.344		4794.8	3245.12	4075.14	3278.44	3344.32	3278.44	3821.43	4585.87	4562.65	5584.09	3316.45	4330.5	5259.09	4655.51	3300.4	3935.86	3168.62	5305.52	3711.61	3439.29	4469.79	3680.89	2692.05	3634.46	4678.72
0	578.529	491.441		832.43	1289.27	858.746	1101.78	922.842	814.009	669.067	800.851	887.693	708.197	1371.59	517.146	837.693	671.241	856.114	943.43	779.345	824.536	518.901	808.746	957.002	793.631	706.023	719.821	462.76
0	551.509	492.503		438.796	469.778	453.989	434.034	448.726	429.272	450.48	510.129	596.357	407.05	453.989	461.006	438.796	457.498	443.558	504.866	582.896	542.511	592.511	651.675	525.918	769.821	468.024	476.796	487.322
0	834.774	492.588		36.8762	42.1504	37.931	37.931	43.2053	37.931	41.0956	41.0956	43.2053	35.8213	34.7821	35.8213	36.8762	36.8762	42.1504	37.931	42.1504	41.0956	36.8762	45.315	40.0407	50.5892	44.2601	46.3698	40.0407
0	846.765	493.16		617.495	701.377	629.907	913.557	813.596	813.596	681.885	972.38	922.38	728.971	774.209	701.377	699.211	764.686	847.807	842.543	548.024	231.167	824.123	808.333	790.876	466.203	690.548	969.439	858.333
0	549.495	493.722		220.778	220.778	225.973	263.635	223.375	227.271	296.188	236.362	229.869	201.297	215.583	203.895	153.533	214.284	165.139	214.284	193.505	64.5281	212.986	232.466	148.891	236.362	236.362	262.336	231.167
0	917.848	493.943		53.7607	48.478	55.9131	49.5328	53.7607	49.5328	46.3683	52.6974	56.9894	45.3134	40.0391	47.4231	49.5328	38.9843	47.4231	43.2037	43.2037	49.5328	45.3134	44.2585	42.1488	50.5876	50.5876	42.1488	46.3683
0	553.517	494.164		95.5015	81.967	73.1806	67.7573	61.2988	66.6809	73.1806	100.144	97.8228	66.6809	75.3773	76.4755	81.967	83.0653	88.5568	98.9834	97.8228	112.911	108.268	89.6984	89.6984	117.554	65.6045	73.1806	75.3773
0	824.782	494.251		361.018	402.288	350.473	381.653	430.859	350.473	523.984	621.355	527.485	445.215	427.685	459.219	480.224	450.466	466.22	605.931	557.73	692.783	662.433	697.119	913.677	853.581	485.475	532.736	497.728
0	827.794	494.406		129.157	150.05	160.496	129.157	136.122	130.318	141.925	175.585	154.693	116.39	155.853	160.496	133.8	127.997	166.299	201.297	194.804	233.765	215.583	129.157	150.05	143.086	114.069	133.8	141.925
0	575.51	494.412		455.743	408.637	162.818	577.126	550.203	532.936	567.511	567.511	520.655	395.939	440.383	445.217	432.447	410.224	225.973	501.357	432.447	485.568	567.511	354.759	544.434	496.094	483.813	536.742	501.357
0	954.866	494.443		8.10126	9.11392	10.1266	12.1519	15.1899	13.1646	11.1392	16.2025	16.2025	17.2152	18.2373	17.2152	22.3729	20.3051	27.5425	23.4069	30.6443	27.5425	25.4747	16.2025	13.1646	17.2152	29.6104	24.4408	25.4747
0	1681.55	494.525		40.0227	41.0765	48.4533	36.8612	48.4533	46.3457	38.9689	32.7027	45.2918	42.1304	46.3457	38.9689	37.915	42.1304	31.6694	34.7692	30.6362	32.7027	28.5696	60.1812	59.106	51.6148	38.9689	45.2918	32.7027
0	820.757	494.887		170.942	190.908	180.518	267.616	235.064	236.362	263.635	261.038	270.473	209.089	207.791	185.713	185.713	205.193	215.583	242.856	248.051	235.064	257.142	246.752	192.206	255.843	123.354	235.064	229.869
0	834.773	494.957		32.714	42.1504	37.931	38.9859	43.2053	37.931	40.0407	41.0956	43.2053	35.8213	34.7821	35.8213	34.7821	36.8762	42.1504	37.931	42.1504	41.0956	40.0407	45.315	53.7623	51.6441	44.2601	36.8762	50.5892
0	916.848	495.231		45.3134	48.478	53.7607	49.5328	47.4231	53.7607	48.478	60.2181	63.4469	43.2037	40.0392	56.9894	43.2037	37.9294	49.5328	48.478	44.2586	54.8369	54.8369	52.6974	42.1489	44.2586	50.5877	46.3683	47.4231
0	824.783	495.317		361.018	402.288	211.687	373.717	430.859	419.748	523.984	621.355	527.485	445.215	446.966	459.219	480.224	450.466	527.485	506.48	557.73	692.783	497.728	786.211	506.48	853.581	111.747	532.736	497.728
0	920.795	495.521		29.6108	38.9842	35.8197	105.939	63.4467	102.457	73.1739	130.315	131.476	77.5663	117.547	93.1706	76.4682	96.6529	129.154	197.401	264.934	276.188	258.44	61.2943	51.6425	33.7466	143.083	188.31	162.816
0	848.748	495.559		2045.26	1643.81	1412.89	1749.3	1664.91	1833.69	1728.2	1559.42	1472.8	1896.98	1518.38	1060.38	1605.43	1770.39	1560.15	1538.33	1496.86	1686.01	1496.13	1205.15	1896.98	2087.45	1580.52	1896.98	1475.04
0	844.762	495.686		51.6439	55.9148	51.6439	103.621	78.668	88.5518	87.4536	127.996	111.746	69.907	85.2572	79.7662	74.2753	87.4536	116.389	124.514	165.139	143.085	143.085	86.3554	103.621	79.7662	105.943	122.193	121.032
0	794.738	495.746		16.2025	23.4078	18.2374	27.5442	22.3737	20.3055	19.2714	23.4078	21.3396	17.2152	19.2714	19.2714	19.2714	20.3055	19.2714	19.2714	20.3055	23.4078	21.3396	35.8221	37.9318	41.0964	20.3055	21.3396	20.3055
0	822.771	495.901		235.064	187.012	229.869	250.648	242.856	162.818	241.557	248.051	248.051	227.271	206.492	177.921	183.115	222.077	207.791	222.077	162.818	210.388	212.986	333.331	350.473	287.616	190.908	193.505	216.882
0	553.517	495.934		66.6809	73.1806	72.0823	67.7573	52.7004	62.3752	73.1806	72.0823	97.8228	46.3712	65.6045	76.4755	60.2224	68.8338	77.5738	73.1806	58.0695	103.626	108.268	76.4755	88.5568	75.3773	50.5907	63.4516	59.1459
0	875.508	495.937		511.609	588.51	509.862	745.513	467.928	664.506	677.484	738.37	740.751	625.572	467.928	490.642	509.862	645.039	504.62	551.802	567.258	518.599	594.306	502.873	547.938	573.054	764.561	721.704	681.81
0	547.481	496.017		36.8776	45.3164	37.9324	52.7004	50.5907	50.5907	52.7004	54.8402	61.2988	40.0421	44.2616	43.2067	37.9324	54.8402	45.3164	47.4261	62.3752	62.3752	66.6809	55.9167	47.4261	50.5907	49.5358	55.9167	50.5907
0	573.497	496.2		50.5907	63.4516	49.5358	85.2619	69.9102	75.3773	76.4755	96.6622	94.3409	77.5738	75.3773	72.0823	67.7573	75.3773	88.5568	87.4585	92.0196	94.3409	92.0196	79.7704	86.3602	76.4755	87.4585	102.465	80.8687
0	831.776	496.212		23.4076	22.3735	22.3735	26.5097	25.4757	24.4416	20.3054	30.6459	26.5097	24.4416	22.3735	20.3054	21.3395	23.4076	20.3054	18.2373	21.3395	18.2373	27.5438	21.3395	23.4076	18.2373	22.3735	21.3395	24.4416
0	601.528	496.451		214.284	190.908	202.596	245.453	181.817	235.064	242.856	237.661	184.414	214.284	224.674	216.882	189.609	235.064	210.388	181.817	215.583	203.895	244.154	184.414	261.038	193.505	254.544	261.038	261.038
0	948.823	496.627		28.5765	36.874	32.7122	53.7601	58.0649	61.2935	50.5871	61.2935	67.7507	33.7461	42.1483	41.0934	37.9289	43.2031	47.4225	65.5983	70.9794	63.4459	64.5221	26.5087	29.6104	28.5765	51.6419	53.7601	49.5322
0	855.791	496.926		46.3694	36.8758	35.8209	43.2049	43.2049	41.0952	41.0952	38.9855	37.9306	44.2597	36.8758	37.9306	42.15	45.3146	45.3146	36.8758	40.0403	38.9855	40.0403	37.9306	45.3146	33.7477	50.5888	55.9145	54.8382
0	827.792	497.021		96.6583	107.104	116.39	84.16	103.622	90.8549	96.6583	125.675	110.586	79.7671	87.4546	122.193	121.033	109.426	114.069	112.908	137.282	187.012	158.175	108.265	123.354	95.4976	83.0617	86.3564	118.711
0	818.743	497.041		20.3055	30.6461	24.4417	33.7483	33.7483	35.8216	34.7823	46.3701	50.5896	27.5439	28.578	30.6461	31.6802	34.7823	42.1508	44.2604	50.5896	55.9154	51.6444	45.3153	44.2604	34.7823	33.7483	43.2056	42.1508
0	523.479	497.293		17.2152	19.2715	14.1772	23.408	23.408	20.3056	20.3056	34.7834	21.3398	16.2025	17.2152	19.2715	21.3398	19.2715	19.2715	20.3056	21.3398	26.5104	22.3739	35.8227	32.7151	31.681	21.3398	22.3739	21.3398
0	868.776	497.603		12.1519	12.1519	10.1266	26.5094	17.2152	25.4754	21.3393	38.9852	43.2046	23.4074	27.5434	26.5094	24.4414	25.4754	37.9304	49.5337	62.372	64.5246	67.7535	21.3393	21.3393	22.3734	40.0401	47.424	43.2046
0	896.786	497.691		56.9899	54.8373	73.1749	141.923	114.065	139.602	116.387	145.406	160.495	140.763	185.713	170.942	158.174	187.012	249.349	271.902	349.045	193.505	333.331	129.155	116.387	98.9758	261.038	301.902	313.331
0	894.774	497.894		20.3053	17.2152	20.3053	49.5332	45.3138	50.5881	36.875	75.3712	83.0582	50.5881	61.295	56.9899	63.4475	58.0662	87.4507	119.869	169.781	175.585	153.531	34.781	36.875	30.6451	85.2544	102.458	92.0114
0	890.829	497.931		300.473	373.717	370.542	331.902	400.701	419.748	441.97	690.417	588.489	339.045	343.331	388.002	392.764	384.828	459.184	544.027	603.954	666.639	675.286	283.331	277.616	277.616	405.463	422.923	405.463
0	950.838	497.937		33.7461	35.8191	37.9288	60.2173	50.587	53.76	46.3676	51.6419	55.9124	40.0385	44.2579	41.0934	42.1482	41.0934	48.4774	60.2173	54.8362	59.1411	53.76	27.5426	29.6104	35.8191	50.587	61.2934	58.0648
0	851.796	497.975		1350.85	890	485.435	684.037	1036.34	813.572	483.686	511.666	759.901	800.414	793.235	1033.11	915.618	586.611	957.647	499.425	1083.09	839.888	786.092	793.235	738.473	969.412	892.941	813.572	957.647
0	599.515	498.115		25.4763	24.4421	21.3398	35.8227	31.681	29.6128	29.6128	38.9873	35.8227	41.097	38.9873	35.8227	35.8227	42.1519	47.4261	47.4261	48.481	58.0695	52.7004	37.9324	44.2616	40.0421	48.481	50.5907	55.9167
0	820.758	498.282		184.414	190.908	169.782	146.568	246.752	240.258	263.635	248.051	287.616	198.7	196.103	197.401	187.012	209.089	229.869	249.349	264.934	244.154	257.142	261.038	279.045	255.843	240.258	232.466	227.271
0	549.492	498.286		241.557	233.765	225.973	279.045	223.375	289.045	296.188	283.331	264.934	262.336	222.077	218.18	209.089	246.752	253.245	271.902	266.232	232.466	253.245	255.843	253.245	283.331	261.038	262.336	254.544
0	870.784	498.461		51.6434	62.3719	58.0668	117.549	100.138	108.263	100.138	139.603	141.924	104.781	132.638	122.192	116.388	127.995	176.746	199.999	212.986	242.856	211.687	112.906	124.513	104.781	180.518	209.089	205.193
0	877.495	498.516		948.686	868.712	884.501	858.186	942.804	816.08	969.274	922.215	913.392	623.409	596.235	728.838	615.557	623.409	696.945	647.2	699.107	724.076	688.293	429.272	527.329	573.05	625.571	623.409	600.1
0	591.546	498.679		30.6469	42.1519	47.4261	41.097	45.3164	36.8776	51.6455	67.7573	60.2224	37.9324	40.0421	43.2067	38.9873	43.2067	45.3164	50.5907	61.2988	61.2988	67.7573	36.8776	41.097	33.7493	44.2616	47.4261	42.1519
0	575.509	498.778		518.901	494.34	482.059	651.675	565.588	590.588	555.973	617.511	565.588	580.973	489.076	503.112	432.447	536.742	611.742	522.41	550.203	590.588	567.511	531.182	573.28	518.901	645.154	656.023	598.28
0	928.847	498.804		52.6971	50.5875	55.9129	65.5989	73.1735	58.0654	58.0654	59.1416	61.294	58.0654	51.6423	58.0654	53.7604	45.3132	56.9891	52.6971	55.9129	64.5227	56.9891	46.368	48.4778	43.2035	61.294	61.294	62.3703
0	844.762	498.896		51.6439	55.9148	50.5891	103.621	69.907	86.3554	87.4536	125.675	118.711	63.4491	77.5698	79.7662	74.2753	87.4536	116.389	134.96	143.085	143.085	143.085	96.6573	103.621	79.7662	114.068	124.514	103.621
0	896.785	498.999		56.9899	54.8373	52.6978	136.12	118.708	139.602	116.387	145.406	160.495	140.763	190.908	170.942	158.174	187.012	249.349	124.512	349.045	354.759	333.331	112.905	129.155	103.619	261.038	301.902	313.331
0	920.789	499.073		30.6447	38.9842	40.0391	105.939	80.8606	100.135	73.1739	130.315	131.476	78.6644	117.547	95.4921	95.4921	101.296	158.173	212.986	279.045	304.759	283.331	61.2943	51.6425	51.6425	159.334	176.746	161.656
0	922.805	499.073		162.816	181.817	172.103	494.055	381.653	430.859	301.902	440.383	453.934	340.473	397.526	368.955	362.605	403.875	576.833	660.103	466.145	742.931	719.121	220.778	216.882	194.804	590.382	675.213	662.261
0	547.48	499.146		36.8776	42.1519	38.9873	59.1459	43.2067	50.5907	51.6455	72.0823	63.4516	40.0421	44.2616	44.2616	47.4261	54.8402	55.9167	58.0695	69.9102	62.3752	66.6809	55.9167	55.9167	50.5907	50.5907	59.1459	50.5907
0	924.814	499.359		114.064	122.19	129.154	274.759	223.375	273.331	180.518	229.869	224.674	212.986	310.473	242.856	240.258	279.045	324.759	343.331	384.828	361.018	356.256	155.852	161.656	147.726	356.256	394.351	380.066
0	551.509	499.385		173.264	165.139	169.782	183.115	158.176	194.804	140.766	198.7	202.596	189.609	89.6984	188.31	167.461	219.479	115.232	207.791	190.908	257.142	144.248	317.616	344.759	215.583	136.124	215.583	190.908
0	875.495	499.405		647.202	588.51	569.19	776.465	688.299	743.132	690.462	745.513	740.751	662.343	561.462	540.21	573.054	645.039	696.951	629.897	623.409	576.918	594.306	584.646	605.897	642.876	764.561	802.932	709.929
0	832.76	499.465		13.1646	15.1899	14.1772	23.4076	19.2714	20.3054	19.2714	21.3395	28.5778	17.2152	19.2714	16.2025	19.2714	19.2714	20.3054	23.4076	23.4076	22.3735	23.4076	25.4757	21.3395	19.2714	25.4757	23.4076	19.2714
0	829.777	499.743		15.1899	24.4417	21.3395	20.3054	23.4076	25.4757	25.4757	25.4757	30.646	17.2152	31.68	22.3735	19.2714	24.4417	30.646	27.5438	27.5438	38.986	40.0408	30.646	29.6119	22.3735	22.3735	22.3735	23.4076
0	948.822	499.831		28.5765	36.874	32.7122	66.6745	58.0649	61.2935	50.5871	61.2935	67.7507	32.7122	42.1483	40.0386	41.0934	43.2031	47.4225	65.5983	70.9794	69.9031	64.5221	26.5087	29.6104	21.3391	51.6419	49.5322	60.2173
0	849.495	500.03		155.853	131.478	139.603	231.167	181.817	201.297	202.596	176.746	188.31	158.174	114.068	116.389	90.8535	127.996	188.31	123.353	147.728	108.264	130.318	199.999	187.012	176.746	205.193	165.139	122.193
0	601.525	500.167		225.973	235.064	188.31	259.739	225.973	263.635	258.44	237.661	225.973	242.856	233.765	220.778	197.401	235.064	254.544	254.544	271.902	225.973	244.154	244.154	261.038	233.765	313.331	311.902	261.038
0	860.792	500.364		55.9144	53.7618	61.2959	75.3727	68.8301	77.5691	67.7538	70.9827	73.1764	73.1764	66.6775	68.8301	66.6775	64.5248	72.0782	66.6775	76.4709	69.9064	85.2563	63.4485	64.5248	63.4485	87.4526	87.4526	84.1581
0	573.499	500.663		49.5358	63.4516	49.5358	85.2619	69.9102	78.6721	69.9102	96.6622	94.3409	77.5738	75.3773	65.6045	67.7573	77.5738	88.5568	88.5568	104.787	107.108	101.305	75.3773	86.3602	77.5738	88.5568	95.5015	90.859
0	848.749	500.711		2067.64	2194.65	2025.02	2236.59	2108.12	1898.86	2301.43	1919.96	2110.69	1770.39	1960.44	1729.52	1918.24	1986.14	1834.29	1854.78	1622.71	1770.39	1728.2	1896.98	1940.2	2258.37	2090.46	2002.46	2130.93
0	857.792	500.72		40.0403	43.2048	43.2048	55.9145	49.5339	46.3694	43.2048	47.4243	52.6985	42.15	47.4243	48.4791	46.3694	60.2197	49.5339	48.4791	48.4791	48.4791	53.7618	42.15	44.2597	43.2048	56.9908	50.5888	52.6985
0	888.819	500.789		31.6791	31.6791	33.7471	34.7811	31.6791	31.6791	28.5772	29.6112	35.8203	36.8751	30.6451	30.6451	26.5092	27.5432	29.6112	31.6791	27.5432	29.6112	25.4752	36.8751	31.6791	35.8203	36.8751	43.2042	33.7471
0	917.844	501.074		48.478	37.9294	46.3683	30.6447	40.0391	38.9843	38.9843	29.6108	33.7466	33.7466	33.7466	33.7466	30.6448	27.5429	30.6448	31.6787	29.6108	31.6787	33.7466	28.5768	32.7126	34.7806	34.7806	28.5768	25.475
0	549.494	501.151		241.557	264.934	215.583	279.045	267.616	289.045	274.759	283.331	245.453	262.336	255.843	225.973	236.362	231.167	269.045	242.856	266.232	248.051	253.245	242.856	253.245	283.331	277.616	304.759	254.544
0	868.787	501.301		10.1266	11.1392	14.1772	34.7814	23.4074	30.6454	23.4074	63.4483	67.7535	23.4074	27.5434	27.5434	26.5094	38.9852	47.424	65.6009	77.5687	85.2559	81.9614	21.3393	21.3393	22.3734	41.0949	52.6983	45.3143
0	894.774	501.341		20.3053	17.2152	21.3392	47.4235	45.3138	50.5881	36.875	75.3712	83.0582	42.1493	53.7611	56.9899	56.9899	58.0662	87.4507	108.262	152.37	166.299	153.531	32.713	36.875	28.5771	78.6656	80.8619	102.458
0	879.313	501.36		41.0947	35.8205	52.6981	38.985	35.8205	36.8753	37.9301	47.4238	50.5884	33.7473	31.6793	35.8205	32.7133	38.985	35.8205	35.8205	33.7473	37.9301	34.7812	29.6113	29.6113	30.6453	33.7473	37.9301	41.0947
0	794.746	501.847		18.2374	24.4419	17.2152	27.5442	20.3055	21.3396	22.3737	23.4078	22.3737	19.2714	18.2374	18.2374	19.2714	18.2374	21.3396	21.3396	22.3737	23.4078	18.2374	36.877	37.9318	34.7828	20.3055	20.3055	22.3737
0	950.833	501.852		33.7461	35.8191	37.9288	56.9886	51.6419	61.2935	46.3676	47.4225	55.9124	40.0385	44.2579	44.2579	42.1482	41.0934	52.6967	60.2173	51.6419	59.1411	53.76	27.5426	29.6104	35.8191	50.587	61.2934	58.0648
0	915.828	502.154		27.5429	28.5769	30.6448	26.509	30.6448	31.6787	24.441	22.3731	24.441	33.7466	32.7127	25.475	27.5429	24.441	28.5769	22.3731	24.441	23.4071	22.3731	28.5769	30.6448	27.5429	30.6448	35.8198	32.7127
0	834.769	502.362		31.6799	30.6459	32.714	33.748	34.7821	34.7821	36.8762	30.6459	38.9859	33.748	34.7821	30.6459	31.6799	33.748	37.931	36.8762	34.7821	44.2601	35.8213	44.2601	53.7623	42.1504	37.931	38.9859	40.0407
0	831.774	502.411		23.4076	17.2152	21.3395	26.5097	21.3395	23.4076	25.4757	22.3735	21.3395	20.3054	20.3054	20.3054	17.2152	16.2025	29.6119	25.4757	18.2373	21.3395	15.1899	22.3735	19.2714	21.3395	21.3395	19.2714	18.2373
0	956.879	502.434		24.4408	35.819	35.819	31.6781	44.2578	34.7799	34.7799	55.9123	56.9885	38.9836	38.9836	45.3127	37.9287	41.0933	45.3127	60.2171	63.4457	66.6743	66.6743	36.8739	38.9836	42.1481	49.5321	43.203	58.0647
0	864.815	502.488		148.888	138.442	140.763	134.96	159.335	175.585	192.206	248.051	227.271	210.388	193.505	184.414	177.921	179.219	199.999	283.331	283.331	356.256	281.902	201.297	210.388	202.596	214.284	210.388	214.284
0	1681.55	502.503		27.5364	27.5364	37.915	32.7027	25.4698	31.6694	23.4033	33.736	23.4033	28.5696	24.4366	34.7692	33.736	24.4366	22.37	26.5031	21.3368	21.3368	37.915	38.9689	41.0765	36.8612	21.3368	27.5364	31.6694
0	820.756	502.608		184.414	170.942	183.115	235.064	190.908	240.258	223.375	277.616	255.843	198.7	215.583	197.401	185.713	229.869	229.869	283.331	264.934	254.544	249.349	261.038	279.045	287.616	279.045	244.154	241.557
0	836.783	502.658		22.3735	19.2714	21.3395	22.3735	21.3395	22.3735	23.4075	21.3395	25.4756	23.4075	22.3735	17.2152	24.4416	24.4416	21.3395	25.4756	27.5437	21.3395	19.2714	34.782	31.6799	36.8761	23.4075	27.5437	25.4756
0	577.519	503.129		1833.75	1391.85	1562.29	1643.88	1143.15	1350.08	1854.85	1749.37	1601.69	791.781	1225.88	757.917	772.202	1496.51	1308.71	1205.19	1349.97	772.202	1101.78	726.964	779.345	814.009	917.594	919.901	998.368
0	563.518	503.377		17.2152	17.2152	17.2152	19.2715	20.3056	26.5104	16.2025	20.3056	18.2374	22.3739	18.2374	19.2715	21.3398	18.2374	18.2374	23.408	21.3398	19.2715	21.3398	20.3056	21.3398	20.3056	22.3739	28.5786	21.3398
0	822.766	503.533		255.843	248.051	263.635	269.045	255.843	254.544	284.759	262.336	269.045	251.947	244.154	223.375	245.453	266.232	250.648	236.362	253.245	248.051	215.583	410.224	386.415	362.605	301.902	248.051	266.232
0	857.787	503.991		37.9306	43.2048	42.15	46.3694	49.5339	46.3694	43.2048	46.3694	52.6985	43.2048	47.4243	44.2597	38.9854	60.2197	48.4791	48.4791	48.4791	48.4791	42.15	37.9306	42.15	43.2048	56.9908	49.5339	52.6985
0	874.777	504.057		3168.63	4098.37	3478.22	4307.3	3300.4	4214.44	3456.26	4423.37	3667.69	3515.26	4051.94	3410.22	3389.12	3682.15	3819.79	3751.79	3433.04	3564.82	3038.65	3574.83	3796.58	3781.26	4469.8	4771.59	3982.29
0	870.781	504.183		48.4789	54.8379	49.5337	100.138	101.299	104.781	98.9772	132.638	139.603	88.5502	125.674	115.227	116.388	129.156	177.921	233.765	202.596	259.739	244.154	101.299	98.9772	98.9772	170.942	207.791	196.103
0	875.492	504.247		464.434	660.18	632.061	868.721	752.656	743.132	690.462	745.513	810.826	662.343	747.894	592.374	623.409	709.929	752.656	747.894	728.846	666.669	629.897	660.18	613.625	747.894	858.195	919.285	818.721
0	601.528	504.299		170.943	235.064	188.31	269.045	253.245	263.635	206.492	223.375	245.453	242.856	233.765	192.206	236.362	224.674	190.908	254.544	271.902	225.973	244.154	194.804	255.843	286.188	313.331	311.902	270.473
0	599.514	504.458		23.408	21.3398	16.2025	31.681	27.5445	31.681	26.5104	35.8227	35.8227	41.097	30.6469	34.7834	35.8227	40.0421	47.4261	47.4261	46.3712	46.3712	45.3164	33.7493	40.0421	38.9873	47.4261	53.7638	51.6455
0	849.496	504.575		154.692	172.103	183.115	231.167	189.609	201.297	216.882	194.804	216.882	159.335	193.505	130.318	141.924	216.882	188.31	181.817	165.139	158.174	130.318	199.999	198.7	316.188	205.193	227.271	166.299
0	523.478	504.745		18.2374	18.2374	21.3398	22.3739	15.1899	21.3398	23.408	18.2374	18.2374	18.2374	16.2025	17.2152	15.1899	20.3056	19.2715	22.3739	15.1899	23.408	15.1899	31.681	32.7151	34.7834	20.3056	20.3056	20.3056
0	575.509	504.809		517.146	520.655	506.62	508.375	584.819	590.588	638.632	538.665	579.049	580.973	540.588	480.304	497.848	446.971	557.896	580.973	623.415	565.588	538.665	531.182	571.357	501.357	645.154	615.588	544.434
0	549.494	504.834		241.557	264.934	236.362	270.473	267.616	289.045	238.96	251.947	245.453	262.336	255.843	225.973	197.401	270.473	269.045	271.902	264.934	248.051	253.245	242.856	242.856	259.739	277.616	304.759	270.473
0	880.318	504.896		29.6113	28.5773	25.4753	25.4753	28.5773	23.4073	32.7133	27.5433	30.6452	28.5773	24.4413	23.4073	21.3393	21.3393	22.3733	25.4753	23.4073	23.4073	30.6452	21.3393	24.4413	21.3393	23.4073	30.6452	22.3733
0	579.538	505.442		125.678	127.999	105.947	111.75	105.947	112.911	136.124	116.393	126.839	104.787	110.59	100.144	90.859	103.626	101.305	111.75	119.875	109.429	109.429	85.2619	95.5015	108.268	119.875	103.626	98.9834
0	844.761	505.564		36.876	51.6439	40.0405	76.4717	69.907	79.7662	81.9626	108.264	98.9787	52.6988	75.3735	63.4491	62.3727	84.159	98.9787	134.96	137.282	150.05	132.639	80.8644	80.8644	67.7544	88.5518	124.514	89.6931
0	930.862	505.821		1157.82	1371.06	1246.46	876.356	1225.78	1060.35	1277.35	2089.09	1918.01	810.566	766.707	802.672	850.04	871.093	805.303	1246.46	1039.67	1019	1622.97	532.407	605.862	590.373	723.849	771.468	759.563
0	896.788	506.183		40.0395	47.4235	49.5332	129.155	104.779	105.94	78.6655	126.834	138.441	111.744	159.334	116.387	141.923	163.977	227.271	258.44	333.331	372.129	246.752	107.101	104.779	89.6898	153.531	199.999	215.583
0	862.801	506.497		94.3348	101.299	94.3348	89.6919	94.3348	95.4955	88.5507	87.4525	102.46	102.46	87.4525	83.0599	94.3348	89.6919	88.5507	85.2562	85.2562	88.5507	83.0599	86.3544	98.9777	101.299	121.031	104.781	96.6562
0	879.736	506.908		95.4945	132.638	112.905	95.4945	117.548	100.137	114.066	90.8516	112.905	107.102	117.548	104.78	116.388	100.137	85.2552	101.298	68.8294	79.7645	72.0775	93.173	89.6909	94.3338	109.423	103.62	98.9767
0	898.8	507.668		88.5486	104.779	101.297	168.62	187.012	196.103	147.727	205.193	163.977	111.744	136.12	181.817	197.401	151.209	227.271	297.616	276.188	323.331	267.616	205.193	165.138	163.977	274.759	344.759	237.661
0	838.803	507.746		12.1519	13.1646	15.1899	11.1392	11.1392	15.1899	16.2025	25.4756	14.1772	11.1392	15.1899	11.1392	13.1646	15.1899	16.2025	18.2373	20.3054	23.4075	22.3735	28.5777	33.748	33.748	18.2373	19.2714	17.2152
0	603.541	508.264		557.896	590.588	542.511	483.813	517.146	540.588	577.126	546.357	536.742	383.24	381.653	323.331	399.113	361.018	351.902	391.177	440.383	391.177	405.463	324.759	351.902	346.188	383.24	381.653	376.891
0	894.774	508.893		18.2373	15.1899	14.1772	34.781	27.5431	35.8202	29.6111	46.3687	52.6978	35.8202	41.0944	42.1493	35.8202	48.4784	64.5238	94.3329	110.583	136.12	97.8151	26.5091	23.4072	23.4072	52.6978	74.2731	69.9052
0	875.502	509.595		464.434	435.621	422.923	716.941	649.365	588.51	627.735	615.557	609.761	546.006	544.074	490.642	544.075	660.18	592.374	518.599	547.938	629.897	460.939	499.379	565.326	481.906	783.608	660.18	759.799
0	631.578	509.653		184.414	168.621	173.264	147.73	170.943	180.518	210.388	250.648	237.661	124.517	125.678	150.051	143.087	143.087	141.927	202.596	207.791	188.31	222.077	101.305	102.465	119.875	148.891	140.766	122.196
0	888.821	509.821		44.2591	41.0945	36.8751	36.8751	45.3139	45.3139	44.2591	42.1494	43.2042	40.0397	40.0397	36.8751	41.0945	35.8203	40.0397	36.8751	36.8751	40.0397	35.8203	40.0397	36.8751	36.8751	38.9848	43.2042	41.0945
0	879.313	509.954		40.0399	35.8205	35.8205	38.985	36.8753	35.8205	36.8753	40.0399	42.1496	30.6453	32.7133	34.7812	30.6453	33.7473	32.7133	35.8205	24.4413	35.8205	25.4753	27.5433	28.5773	29.6113	35.8205	34.7812	35.8205
0	818.743	510.189		15.1899	13.1646	15.1899	27.5439	19.2714	23.4077	21.3395	33.7483	38.9862	21.3395	23.4077	17.2152	20.3055	21.3395	29.612	34.7823	46.3701	47.425	52.6993	23.4077	28.578	30.6461	25.4758	33.7483	31.6802
0	631.579	510.781		184.414	168.621	173.264	147.73	93.1802	180.518	210.388	250.648	98.9834	124.517	125.678	150.051	103.626	84.1636	141.927	202.596	207.791	212.986	222.077	101.305	102.465	119.875	84.1636	140.766	122.196
0	909.822	510.895		35.8199	40.0393	34.7807	25.475	34.7807	32.7128	32.7128	44.2587	42.149	23.4071	32.7128	27.543	34.7807	26.509	34.7807	41.0941	37.9296	48.4781	43.2039	21.3392	23.4071	21.3392	32.7128	24.4411	41.0941
0	880.124	510.907		41.0947	38.985	35.8204	36.8753	33.7473	30.6453	36.8753	31.6793	31.6793	25.4753	26.5093	26.5093	28.5773	33.7473	27.5433	23.4073	22.3733	21.3393	22.3733	25.4753	24.4413	27.5433	21.3393	27.5433	26.5093
0	905.566	511.181		668.771	709.815	735.861	559.456	681.733	709.815	785.861	1019.9	954.42	368.955	427.685	495.83	495.83	459.176	574.93	707.655	808.053	910.303	873.842	233.765	276.188	258.44	453.94	408.637	375.304
0	888.821	511.459		44.2591	41.0945	36.8751	36.8751	31.6791	45.3139	44.2591	42.1494	30.6451	40.0397	37.93	36.8751	41.0945	35.8203	40.0397	36.8751	36.8751	40.0397	35.8203	40.0397	36.8751	36.8751	38.9848	38.9848	41.0945
0	601.528	511.917		170.943	161.657	157.015	227.271	197.401	189.609	196.103	187.012	192.206	193.505	212.986	179.219	173.264	188.31	192.206	238.96	203.895	209.089	210.388	194.804	245.453	197.401	218.18	236.362	212.986
0	573.501	512.964		31.681	47.4261	32.7151	49.5358	51.6455	55.9167	53.7638	67.7573	64.5281	42.1519	56.9931	50.5907	50.5907	59.1459	72.0823	64.5281	77.5738	88.5568	80.8687	52.7004	61.2988	60.2224	56.9931	78.6721	75.3773
0	855.773	513.481		18.2373	18.2373	22.3734	32.7136	23.4074	25.4755	32.7136	29.6116	27.5435	28.5775	26.5095	25.4755	25.4755	26.5095	28.5775	33.7477	37.9306	38.9855	40.0403	29.6116	25.4755	26.5095	32.7136	37.9306	31.6796
0	575.51	513.577		438.796	400.701	392.764	504.866	471.532	459.252	471.532	478.55	510.129	419.748	466.269	414.986	418.161	475.041	501.357	471.532	536.742	482.059	473.287	438.796	497.848	459.252	513.638	573.28	471.532
0	794.741	514.322		8.10126	11.1392	9.11392	21.3396	17.2152	14.1772	16.2025	20.3055	17.2152	14.1772	18.2374	16.2025	13.1646	14.1772	15.1899	16.2025	18.2374	14.1772	19.2714	27.5442	23.4078	29.6124	17.2152	14.1772	16.2025
0	820.758	515.606		117.551	105.944	114.069	187.012	148.889	170.942	161.657	202.596	220.778	119.872	146.568	126.836	136.122	154.693	181.817	168.621	225.973	193.505	184.414	148.889	187.012	169.782	162.818	175.585	162.818
0	915.827	515.779		18.2373	18.2373	21.3392	19.2713	23.4071	19.2713	18.2373	19.2713	14.1772	23.4071	20.3052	18.2373	23.4071	21.3392	18.2373	18.2373	16.2025	15.1899	15.1899	20.3052	24.441	21.3392	21.3392	22.3731	21.3392
0	551.509	517.002		114.072	117.554	115.232	130.32	125.678	111.75	115.232	112.911	125.678	138.445	104.787	119.875	127.999	117.554	109.429	124.517	134.963	119.875	126.839	175.585	181.817	173.264	140.766	144.248	126.839
0	605.559	517.266		273.331	306.188	299.045	241.557	300.473	297.616	344.759	510.129	400.701	286.188	262.336	267.616	299.045	291.902	304.759	320.473	392.764	353.331	403.875	225.973	227.271	240.258	299.045	286.188	286.188
0	879.518	517.295		368.955	424.51	446.961	264.934	469.672	407.05	467.925	759.781	692.613	389.59	416.574	430.859	460.937	405.463	499.371	617.488	692.613	735.972	826.597	294.759	310.473	354.759	427.685	453.948	459.19
0	842.839	517.378		27.5437	32.7138	27.5437	35.8212	45.3148	36.876	43.2051	48.4794	46.3697	35.8212	41.0954	35.8212	36.876	41.0954	46.3697	40.0406	47.4245	61.2964	43.2051	32.7138	32.7138	31.6798	52.6988	47.4245	46.3697
0	605.56	517.423		273.331	306.188	299.045	241.557	300.473	297.616	344.759	309.045	400.701	286.188	262.336	267.616	299.045	199.999	304.759	320.473	392.764	353.331	403.875	225.973	244.154	240.258	299.045	286.188	177.921
0	849.503	517.509		78.6678	83.0605	76.4714	152.371	148.889	136.121	131.478	123.353	146.567	94.3356	111.746	69.9069	74.2751	107.103	107.103	77.5696	111.746	101.3	118.71	139.603	151.21	136.121	109.425	119.871	104.782
0	877.493	517.52		1129.35	1016.83	1036.19	1000.71	1029.74	954.568	994.253	925.157	987.802	863.449	745.504	781.219	797.885	759.79	733.6	649.362	681.805	625.571	692.619	642.874	615.557	649.362	810.817	816.08	655.851
0	851.805	517.61		638.567	675.376	613.633	480.189	563.45	576.961	605.913	617.494	598.192	588.542	609.773	559.59	522.158	557.66	508.168	497.676	565.38	481.938	540.289	697.029	681.872	603.982	662.385	553.799	530.902
0	577.516	517.765		1854.85	1960.34	1875.95	1960.34	1372	1392.68	1918.74	1791.56	2046.19	1519.68	1308.61	1477.49	1394.34	1622.78	1960.34	1225.88	1457.22	1707.17	1833.75	1433.22	1728.27	1247.91	1770.46	1518.44	1559.8
0	578.533	517.907		499.603	497.848	518.901	435.621	520.655	445.217	492.585	531.182	534.819	448.726	410.224	381.653	448.726	353.331	429.272	400.701	475.041	380.066	489.076	422.923	394.351	376.891	422.923	450.48	407.05
0	881.897	518.069		68.8293	69.9056	85.2551	58.0665	83.0588	81.9607	84.157	111.745	145.406	80.8625	80.8625	86.3533	92.0122	105.941	94.3337	119.87	145.406	160.495	168.62	90.8514	76.4699	81.9607	90.8514	79.7644	88.5496
0	881.336	518.246		45.3141	38.985	43.2044	35.8204	37.9301	31.6792	38.985	33.7472	41.0947	35.8204	37.9301	29.6113	34.7812	31.6792	28.5773	30.6452	38.985	34.7812	37.9301	28.5773	35.8204	29.6113	34.7812	31.6792	30.6452
0	860.797	518.622		63.4485	61.2959	53.7618	69.9064	70.9827	72.0782	64.5248	59.1433	67.7538	63.4485	66.6775	66.6775	61.2959	72.0782	67.7538	79.7654	73.1764	73.1764	76.4709	54.8381	63.4485	62.3723	76.4709	86.3545	78.6672
0	822.772	518.819		205.193	222.077	228.57	257.142	245.453	229.869	254.544	232.466	284.759	220.778	231.167	192.206	198.7	235.064	238.96	203.895	233.765	227.271	229.869	361.018	376.891	337.616	236.362	244.154	228.57
0	844.762	518.975		28.5777	32.7138	28.5777	56.9911	45.3148	51.6439	51.6439	89.6931	90.8538	49.5342	54.8384	49.5342	48.4793	58.0674	70.9833	100.139	121.032	122.193	102.461	56.9911	55.9148	48.4793	62.3727	85.2572	79.7662
0	836.786	519.342		26.5097	23.4075	22.3735	23.4075	23.4075	22.3735	25.4756	26.5097	24.4416	23.4075	24.4416	25.4756	25.4756	21.3395	25.4756	22.3735	19.2714	20.3054	25.4756	36.8761	33.748	38.9858	21.3395	26.5097	30.6458
0	599.514	519.393		16.2025	19.2715	12.1519	23.408	17.2152	21.3398	18.2374	25.4763	25.4763	22.3739	20.3056	26.5104	19.2715	24.4421	31.681	33.7493	42.1519	48.481	43.2067	27.5445	25.4763	25.4763	34.7834	37.9324	33.7493
0	875.505	519.418		330.473	375.304	384.828	617.489	640.713	534.415	627.735	598.169	660.18	459.192	542.143	422.923	378.479	578.85	592.374	538.278	547.938	607.829	557.598	450.456	478.412	381.653	588.51	660.18	621.353
0	563.519	519.514		17.2152	11.1392	11.1392	17.2152	17.2152	17.2152	15.1899	17.2152	18.2374	18.2374	15.1899	17.2152	17.2152	18.2374	20.3056	18.2374	21.3398	16.2025	17.2152	17.2152	16.2025	17.2152	18.2374	20.3056	17.2152
0	881.338	519.583		45.3141	38.985	47.4238	35.8204	37.9301	33.7472	38.985	33.7472	41.0947	35.8204	37.9301	29.6113	34.7812	31.6792	33.7472	30.6452	38.985	34.7812	37.9301	28.5773	35.8204	29.6113	34.7812	31.6792	30.6452
0	870.774	519.645		32.7134	29.6114	32.7134	65.6008	56.9905	67.7534	66.6771	101.299	110.584	61.2957	77.5686	69.906	69.906	94.3343	124.513	152.37	176.746	202.596	187.012	74.2741	66.6771	63.4482	108.263	116.388	119.87
0	547.479	519.821		20.3056	22.3739	23.408	35.8227	32.7151	33.7493	34.7834	47.4261	45.3164	23.408	26.5104	29.6128	32.7151	29.6128	31.681	40.0421	49.5358	48.481	60.2224	31.681	33.7493	25.4763	33.7493	40.0421	38.9873
0	862.799	520.095		100.138	96.6562	101.299	115.228	103.621	103.621	111.746	104.781	118.71	104.781	94.3348	98.9777	90.8527	103.621	109.424	104.781	98.9777	96.6562	95.4955	103.621	104.781	96.6562	108.263	112.906	102.46
0	881.12	520.114		40.0398	36.8753	38.985	41.0947	38.985	42.1495	35.8204	41.0947	40.0398	35.8204	31.6792	32.7132	35.8204	41.0947	33.7472	34.7812	30.6452	32.7132	33.7472	29.6113	27.5433	27.5433	35.8204	30.6452	33.7472
0	846.769	520.251		323.331	301.902	341.902	605.916	518.674	576.97	569.251	813.596	726.59	400.701	497.686	464.454	471.45	538.375	640.736	752.781	879.386	834.649	855.701	527.419	492.439	455.709	675.388	677.554	684.051
0	549.494	520.413		180.518	196.103	161.657	218.18	210.388	214.284	197.401	219.479	259.739	212.986	205.193	210.388	187.012	222.077	202.596	211.687	241.557	238.96	253.245	201.297	238.96	189.609	228.57	225.973	215.583
0	920.8	520.469		20.3052	22.3731	25.475	41.0939	34.7805	48.4779	33.7466	81.9587	74.272	38.9842	52.6973	52.6973	44.2585	53.7606	72.0758	105.939	145.405	192.206	141.923	37.9294	37.9294	27.5429	64.5229	88.5473	86.3511
0	603.542	520.723		629.936	522.41	579.049	563.665	557.896	557.896	580.973	559.818	510.129	430.859	370.542	446.971	370.542	462.76	391.177	364.193	394.351	414.986	408.637	361.018	350.473	357.844	402.288	414.986	381.653
0	834.774	520.961		23.4076	19.2714	20.3054	31.6799	28.5778	27.5437	27.5437	30.6459	34.7821	27.5437	33.748	28.5778	28.5778	28.5778	31.6799	30.6459	36.8762	36.8762	36.8762	36.8762	35.8213	30.6459	31.6799	33.748	33.748
0	872.784	521.191		309.045	361.018	339.045	623.409	582.718	649.368	649.368	837.155	858.208	527.343	673.164	609.763	607.831	666.674	783.62	957.535	1090.09	1132.95	1086.52	571.127	649.368	538.288	858.208	1060.37	954.593
0	857.779	521.29		43.2048	38.9854	32.7136	45.3145	40.0403	47.4243	43.2048	47.4243	45.3145	36.8757	38.9854	47.4243	34.7816	41.0951	44.2597	45.3145	50.5888	51.6436	43.2048	36.8757	36.8757	42.15	44.2597	55.9145	44.2597
0	922.804	521.578		60.218	80.8605	63.4467	198.7	155.852	184.414	132.636	270.473	261.038	125.672	183.115	175.585	153.53	179.219	270.473	386.415	504.521	541.994	506.266	103.617	92.0097	86.351	255.843	334.759	317.616
0	898.8	521.712		54.8373	56.9898	55.9136	127.994	97.8149	109.422	93.1719	148.888	144.245	93.1719	127.994	101.297	116.387	132.637	141.923	192.206	241.557	237.661	228.57	112.905	118.708	103.619	162.817	188.31	185.713
0	605.561	521.719		202.596	211.687	206.492	192.206	246.752	111.75	241.557	261.038	261.038	231.167	185.713	258.44	77.5738	233.765	212.986	211.687	241.557	300.473	337.616	201.297	244.154	185.713	209.089	198.7	237.661
0	896.784	522.319		22.3732	23.4072	22.3732	61.2949	47.4235	58.0661	48.4784	78.6655	89.6898	53.7611	70.9813	73.1749	84.1562	68.8288	121.03	144.245	211.687	212.986	212.986	53.7611	45.3138	53.7611	112.905	136.12	150.048
0	575.51	522.331		353.331	430.859	346.188	478.55	501.357	494.34	457.498	552.126	573.28	408.637	408.637	421.335	380.066	445.217	422.923	536.742	518.901	468.024	594.434	405.463	452.234	418.161	499.603	577.126	573.28
0	877.798	522.425		3663.93	4307.29	4121.57	3432.18	3190.58	4121.57	3455	3412.33	3460.01	2602.5	2774.71	2862.07	2862.94	2088.71	2861.63	2992.92	2365.71	2387.24	2473.34	2559.45	2301.14	2774.71	3119.34	3168.62	3081.7
0	552.519	522.643		51.6455	47.4261	51.6455	56.9931	55.9167	48.481	47.4261	55.9167	58.0695	51.6455	48.481	55.9167	45.3164	58.0695	58.0695	53.7638	54.8402	55.9167	63.4516	78.6721	87.4585	97.8228	65.6045	59.1459	54.8402
0	831.767	522.754		17.2152	14.1772	15.1899	22.3735	22.3735	21.3395	25.4757	24.4416	22.3735	18.2373	15.1899	14.1772	18.2373	19.2714	20.3054	23.4076	22.3735	22.3735	25.4757	14.1772	18.2373	17.2152	21.3395	22.3735	24.4416
0	573.497	523.019		31.681	28.5786	26.5104	50.5907	43.2067	47.4261	42.1519	63.4516	79.7704	35.8227	49.5358	42.1519	44.2616	44.2616	50.5907	70.9866	81.967	87.4585	103.626	47.4261	44.2616	42.1519	62.3752	67.7573	64.5281
0	924.814	523.033		45.3133	54.8368	54.8368	123.35	112.903	101.296	87.449	162.816	159.334	97.8135	136.119	114.064	130.315	138.44	173.263	264.934	299.045	299.045	258.44	85.2527	77.5661	70.9802	202.596	251.947	210.388
0	888.817	523.928		30.6451	28.5772	28.5772	31.6791	32.7131	30.6451	26.5092	35.8203	29.6112	28.5772	26.5092	31.6791	26.5092	29.6112	29.6112	29.6112	28.5772	29.6112	28.5772	28.5772	31.6791	34.7811	32.7131	33.7471	33.7471
0	601.528	524.249		138.445	161.657	123.357	219.479	190.908	201.297	177.921	190.908	227.271	169.782	190.908	183.115	168.621	201.297	212.986	231.167	232.466	215.583	237.661	197.401	173.264	183.115	237.661	251.947	244.154
0	852.816	525		370.542	368.955	365.78	314.759	368.955	375.304	344.759	434.034	497.674	427.685	380.066	333.331	389.59	411.812	421.335	445.214	485.434	502.92	542.215	576.959	573.099	594.331	384.828	422.923	419.748
0	551.508	525.063		145.409	130.32	145.409	141.927	134.963	153.533	144.248	157.015	150.051	153.533	140.766	140.766	161.657	146.569	129.16	177.921	134.963	179.219	163.979	203.895	242.856	232.466	177.921	159.336	157.015
0	950.83	525.124		20.3051	19.2712	20.3051	36.874	31.6782	34.78	23.4069	38.9837	35.8191	22.373	28.5765	26.5086	26.5086	28.5765	34.78	38.9837	44.2579	43.2031	37.9288	21.339	21.339	17.2152	30.6443	35.8191	38.9837
0	896.784	525.564		19.2713	24.4412	27.5431	56.9899	46.3687	53.7611	48.4784	87.4506	89.6898	56.9899	72.0767	61.2949	84.1562	84.1562	121.03	155.852	212.986	227.271	236.362	52.6978	46.3687	53.7611	112.905	136.12	150.048
0	851.797	526.304		797.997	776.568	803.045	721.806	786.092	653.724	797.997	731.33	813.572	717.044	721.807	677.542	555.729	675.376	671.045	692.698	653.724	662.385	664.55	808.309	818.835	874.098	701.359	724.188	757.521
0	880.865	526.936		89.6908	65.6005	111.745	54.8377	80.8626	76.47	67.7531	117.548	103.62	67.7531	121.031	103.62	110.584	114.066	98.9766	150.049	144.245	246.752	187.012	58.0665	84.157	93.173	67.7531	110.584	95.4944
0	915.826	527.18		15.1899	20.3052	18.2373	18.2373	19.2713	22.3731	23.4071	25.475	19.2713	18.2373	25.475	23.4071	24.441	24.441	20.3052	19.2713	19.2713	17.2152	20.3052	24.441	23.4071	23.4071	32.7127	23.4071	23.4071
0	578.527	527.298		534.819	511.884	466.269	527.673	496.094	518.901	520.655	554.049	550.203	438.796	402.288	399.113	427.685	413.399	453.989	438.796	450.48	457.498	466.269	395.939	407.05	407.05	455.743	435.621	459.252
0	874.773	527.556		2581.8	2473.35	2279.62	3712.87	3036.85	3168.63	3476.11	3707.87	3750.15	2777.72	3454.15	3212.55	2710.13	3729.83	3665.19	3613.76	3610.86	4075.15	3889.44	2995.6	2927.03	2797.93	3872.87	4005.9	4144.8
0	820.756	527.709		89.6946	94.3373	89.6946	143.086	124.515	154.693	153.532	214.284	225.973	102.462	124.515	104.783	104.783	127.997	161.657	188.31	227.271	245.453	236.362	154.693	144.247	119.872	129.158	193.505	143.086
0	822.77	527.727		189.609	215.583	215.583	257.142	196.103	224.674	245.453	281.902	276.188	215.583	219.479	206.492	232.466	240.258	238.96	261.038	250.648	257.142	246.752	324.759	340.473	362.605	254.544	218.18	283.331
0	846.768	527.847		306.188	227.271	319.045	471.45	427.685	578.9	522.172	762.305	808.333	389.59	522.172	399.113	394.351	432.447	627.742	759.924	866.228	931.204	803.07	490.69	453.96	429.272	522.172	757.542	703.542
0	603.542	528.211		627.762	623.415	559.818	662.545	636.458	586.742	664.719	703.849	627.762	490.831	419.748	452.234	466.269	520.655	453.989	494.34	482.059	461.006	487.322	435.621	407.05	445.217	475.041	453.989	489.076
0	850.774	528.247		1205.15	1329.23	1269.2	1226.39	1143.1	1255.68	1230.39	1417.93	1305.27	1039.57	1202.39	998.34	956.979	1150.95	998.34	1115.24	1101.74	1154.52	1055.7	977.66	1391.79	1288.39	956.979	1260.18	1081.06
0	1681.55	528.28		21.3368	20.3035	25.4698	25.4698	35.8074	27.5364	22.37	28.5696	37.915	31.6694	23.4033	23.4033	25.4698	26.5031	26.5031	25.4698	28.5696	19.2702	20.3035	32.7027	36.8612	34.7692	32.7027	24.4366	27.5364
0	922.805	528.503		61.2942	58.0655	63.4467	143.083	129.154	134.958	132.636	273.331	270.473	125.672	143.083	155.852	153.53	166.299	257.142	392.764	485.333	578.769	590.382	84.1548	78.6643	70.9803	227.271	320.473	297.616
0	549.494	528.626		166.3	176.746	166.3	254.544	211.687	198.7	245.453	286.188	254.544	175.585	190.908	179.219	183.115	203.895	187.012	236.362	269.045	235.064	262.336	188.31	196.103	165.139	215.583	227.271	249.349
0	601.527	528.807		138.445	124.517	126.839	196.103	179.219	187.012	168.621	199.999	222.077	155.854	167.461	153.533	152.372	184.414	212.986	231.167	232.466	241.557	237.661	197.401	173.264	172.103	197.401	251.947	244.154
0	577.515	528.872		1664.98	2023.8	1875.95	1812.66	2065.99	2025.52	1812.66	1918.14	2108.19	1583.39	1622.78	1622.78	1622.78	1897.65	1875.95	1580.59	1664.98	1561.05	1539.53	1352.98	1580.59	1392.68	1854.85	1580.59	1539.12
0	862.808	529.2		90.8527	97.817	90.8527	109.424	111.746	117.549	100.138	112.906	100.138	101.299	95.4955	95.4955	100.138	103.621	116.388	98.9777	96.6562	101.299	107.103	94.3348	92.0134	90.8527	109.424	114.067	116.388
0	875.507	529.204		266.232	273.331	291.902	600.102	504.62	582.714	580.782	738.37	714.561	331.902	481.906	403.875	473.17	440.383	594.306	681.81	699.114	627.735	743.132	307.616	391.177	372.129	592.374	781.227	752.656
0	834.771	529.312		16.2025	19.2714	18.2373	28.5778	24.4416	27.5437	28.5778	32.714	32.714	19.2714	33.748	26.5097	23.4076	28.5778	31.6799	30.6459	36.8762	36.8762	33.748	37.931	32.714	30.6459	34.7821	34.7821	30.6459
0	857.779	529.407		30.6456	34.7816	33.7476	44.2597	47.4243	41.0951	44.2597	49.5339	49.5339	35.8209	36.8757	40.0403	37.9306	41.0951	47.4243	46.3694	55.9145	50.5888	42.15	35.8209	38.9854	33.7476	47.4243	52.6985	64.525
0	849.505	529.452		60.2199	56.991	59.1436	154.692	109.425	117.55	145.407	203.895	215.583	53.762	79.766	72.0787	93.1749	90.8535	146.567	179.219	179.219	158.174	155.853	79.766	102.461	116.389	125.675	170.942	185.713
0	551.51	529.516		134.963	141.927	145.409	150.051	139.605	153.533	144.248	157.015	136.124	152.372	140.766	122.196	161.657	151.212	154.694	177.921	155.854	179.219	163.979	214.284	242.856	205.193	155.854	158.176	157.015
0	575.512	529.618		349.045	323.331	334.759	459.252	426.097	494.34	471.532	592.511	534.819	389.59	408.637	384.828	362.605	440.383	426.097	536.742	518.901	544.434	594.434	414.986	427.685	395.939	430.859	577.126	573.28
0	631.581	529.628		25.4763	25.4763	29.6128	21.3398	21.3398	21.3398	21.3398	31.681	28.5786	20.3056	17.2152	19.2715	18.2374	16.2025	17.2152	16.2025	19.2715	21.3398	19.2715	15.1899	16.2025	19.2715	23.408	15.1899	19.2715
0	877.485	529.812		1259.93	1140.06	1162.2	1182.2	1147.2	1162.2	1166.2	1162.2	1143.63	1045.87	991.028	969.274	1000.71	984.576	978.125	960.451	892.804	975.157	879.238	823.975	816.08	966.333	981.351	991.028	969.274
0	547.479	530.202		22.3739	19.2715	23.408	32.7151	28.5786	28.5786	29.6128	49.5358	49.5358	22.3739	27.5445	30.6469	24.4421	28.5786	44.2616	48.481	45.3164	49.5358	52.7004	31.681	30.6469	24.4421	32.7151	31.681	37.9324
0	573.495	530.244		25.4763	23.408	24.4421	45.3164	41.097	47.4261	40.0421	76.4755	80.8687	32.7151	49.5358	36.8776	40.0421	44.2616	55.9167	75.3773	81.967	87.4585	103.626	48.481	41.097	37.9324	51.6455	66.6809	64.5281
0	928.848	530.57		59.1416	52.6971	53.7604	65.5989	58.0654	61.294	54.8367	50.5875	46.368	47.4229	52.6971	56.9891	47.4229	49.5326	46.368	48.4778	47.4229	46.368	46.368	49.5326	50.5875	52.6971	58.0654	65.5989	60.2178
0	836.789	530.679		24.4416	24.4416	19.2714	22.3735	21.3395	25.4756	22.3735	24.4416	27.5437	26.5097	21.3395	25.4756	23.4075	27.5437	23.4075	28.5778	26.5097	25.4756	25.4756	33.748	32.7139	36.8761	30.6458	31.6799	34.782
0	888.815	531.106		26.5092	26.5092	24.4412	31.6791	31.6791	30.6451	29.6112	29.6112	31.6791	28.5772	28.5772	32.7131	27.5432	32.7131	28.5772	29.6112	31.6791	31.6791	33.7471	32.7131	32.7131	31.6791	30.6451	32.7131	30.6451
0	881.344	531.156		40.0398	37.9301	42.1495	34.7812	31.6792	35.8204	45.3141	34.7812	35.8204	30.6452	35.8204	29.6113	27.5433	25.4753	24.4413	23.4073	25.4753	24.4413	27.5433	26.5093	24.4413	26.5093	28.5773	24.4413	32.7132
0	563.522	531.788		15.1899	17.2152	13.1646	19.2715	20.3056	22.3739	21.3398	21.3398	22.3739	17.2152	19.2715	18.2374	25.4763	17.2152	16.2025	23.408	25.4763	27.5445	22.3739	19.2715	21.3398	19.2715	18.2374	19.2715	22.3739
0	879.306	532.387		42.1496	40.0399	40.0399	38.985	42.1496	40.0399	44.2593	41.0947	51.6432	34.7812	37.9301	37.9301	33.7473	38.985	37.9301	41.0947	37.9301	32.7133	34.7812	34.7812	29.6113	24.4413	35.8205	36.8753	38.985
0	952.847	532.393		9.11392	14.1772	10.1266	16.2025	15.1899	16.2025	15.1899	17.2152	17.2152	12.1519	17.2152	17.2152	17.2152	17.2152	19.2712	21.339	22.373	19.2712	29.6104	14.1772	14.1772	14.1772	24.4408	22.373	21.339
0	844.755	532.833		20.3054	21.3394	19.2714	55.9148	33.7478	42.1502	41.0954	81.9626	81.9626	29.6117	42.1502	32.7138	32.7138	47.4245	54.8384	74.2753	107.104	124.514	118.711	43.2051	36.876	35.8211	47.4245	65.6017	56.9911
0	915.828	533.874		17.2152	13.1646	18.2373	20.3052	19.2713	22.3731	23.4071	15.1899	19.2713	22.3731	21.3392	22.3731	24.441	24.441	20.3052	25.475	23.4071	22.3731	20.3052	24.441	23.4071	21.3392	24.441	27.5429	25.475
0	879.516	534.443		60.2191	60.2191	52.6981	56.9903	46.369	61.2954	62.3717	60.2191	60.2191	47.4238	40.0399	40.0399	40.0399	37.9301	40.0399	35.8205	40.0399	37.9301	35.8205	33.7473	35.8205	31.6793	40.0399	43.2044	41.0947
0	880.122	535.035		45.3141	55.914	55.914	50.5884	53.7614	53.7614	45.3141	46.369	46.369	42.1496	35.8204	42.1496	32.7133	30.6453	37.9301	33.7473	32.7133	33.7473	31.6793	32.7133	29.6113	31.6793	36.8753	35.8204	35.8204
0	894.786	535.285		10.1266	13.1646	11.1392	16.2025	13.1646	14.1772	14.1772	34.781	32.713	20.3053	24.4412	29.6111	22.3732	23.4072	31.679	56.9899	68.8289	87.4507	79.7637	19.2713	18.2373	14.1772	34.781	43.2041	40.0396
0	603.541	535.735		615.588	647.328	613.665	623.415	550.203	598.28	636.458	669.067	609.819	490.831	450.48	494.34	446.971	520.655	538.665	478.55	455.743	445.217	440.383	359.431	407.05	407.05	475.041	480.304	438.796
0	599.512	535.852		11.1392	11.1392	8.10126	15.1899	15.1899	18.2374	18.2374	31.681	29.6128	15.1899	19.2715	23.408	20.3056	20.3056	30.6469	31.681	40.0421	37.9324	41.097	23.408	22.3739	21.3398	27.5445	29.6128	26.5104
0	860.794	536.232		47.4242	41.0951	50.5887	59.1433	61.2959	53.7618	58.067	70.9827	74.2745	52.6985	63.4485	56.9907	50.5887	54.8381	67.7538	84.1581	64.5248	80.8636	68.8301	48.479	51.6436	50.5887	70.9827	68.8301	67.7538
0	874.775	536.257		2173.53	2065.73	2279.62	3367.15	2974.95	3454.15	3168.63	3529.66	3941.26	2537.93	2688.61	2775.09	2559.45	3366.29	3455.01	3703.72	3796.58	4075.15	3843.01	2559.45	2365.72	2002.44	3102.74	3728.58	3685.9
0	850.775	536.337		1433.87	1225.83	1308.55	1288.39	1060.38	1374.03	1184.46	1417.93	1439.42	1226.39	1238.39	1184.46	1309.07	1163.79	1222.39	1351.26	1072.38	1278.22	1323.31	1458	1353.35	1540.72	874.495	1039.7	1246.51
0	834.772	536.724		18.2373	18.2373	18.2373	28.5778	24.4416	27.5437	28.5778	27.5437	30.6459	19.2714	25.4756	20.3054	19.2714	22.3735	31.6799	29.6118	31.6799	35.8213	34.7821	28.5778	28.5778	25.4756	29.6118	30.6459	27.5437
0	549.492	536.798		166.3	152.372	138.445	190.908	145.409	203.895	196.103	240.258	244.154	162.818	189.609	154.694	174.424	167.461	228.57	238.96	231.167	263.635	254.544	170.943	187.012	160.497	179.219	211.687	198.7
0	862.805	536.89		79.7653	83.0599	88.5507	95.4955	89.6919	108.263	101.299	105.942	88.5507	90.8527	86.3544	88.5507	88.5507	101.299	103.621	107.103	89.6919	102.46	86.3544	90.8527	96.6562	87.4525	105.942	114.067	107.103
0	846.771	537.021		199.999	215.583	240.258	407.05	320.473	424.51	421.335	660.228	692.714	339.045	389.59	320.473	330.473	407.05	584.689	755.162	832.017	874.123	826.754	434.034	368.955	323.331	478.446	607.846	538.375
0	920.792	537.08		13.1646	16.2025	21.3392	30.6447	32.7126	34.7805	28.5768	54.8369	72.0758	30.6447	37.9294	40.0391	32.7126	42.1488	53.7606	67.7517	139.601	179.219	166.299	25.475	25.475	24.441	52.6973	77.5663	61.2943
0	958.897	537.189		70.9789	65.598	74.2704	54.8361	77.5646	63.4456	73.1723	116.384	98.9724	65.598	66.6742	67.7504	61.2932	67.7504	79.7607	87.4471	81.9568	105.937	103.616	54.8361	50.5869	60.217	59.1408	56.9885	59.1408
0	573.495	537.618		21.3398	23.408	20.3056	36.8776	31.681	41.097	37.9324	61.2988	66.6809	31.681	35.8227	29.6128	32.7151	40.0421	50.5907	75.3773	72.0823	78.6721	85.2619	44.2616	38.9873	30.6469	48.481	49.5358	53.7638
0	922.802	537.707		44.2585	49.5327	50.5876	100.135	101.296	100.135	88.5472	228.57	242.856	100.135	122.19	117.547	118.707	134.958	220.778	340.473	445.212	543.929	490.566	78.6643	69.9041	61.2942	172.103	267.616	225.973
0	827.788	537.72		20.3055	23.4076	24.4417	14.1772	19.2714	13.1646	15.1899	15.1899	14.1772	16.2025	13.1646	15.1899	16.2025	16.2025	16.2025	14.1772	14.1772	21.3395	20.3055	26.5098	20.3055	23.4076	16.2025	18.2373	18.2373
0	831.764	537.868		15.1899	14.1772	17.2152	16.2025	14.1772	17.2152	19.2714	21.3395	24.4416	16.2025	16.2025	16.2025	14.1772	15.1899	16.2025	20.3054	17.2152	19.2714	21.3395	19.2714	18.2373	18.2373	15.1899	23.4076	18.2373
0	928.846	538.469		52.6971	52.6971	62.3703	63.4465	64.5227	63.4465	51.6423	55.9129	53.7604	47.4229	52.6971	47.4229	47.4229	52.6971	49.5326	52.6971	45.3132	49.5326	45.3132	60.2178	51.6423	49.5326	58.0654	60.2178	54.8367
0	870.78	538.659		21.3393	26.5094	22.3733	46.3691	37.9303	51.6434	47.424	97.8165	102.459	44.2594	50.5886	49.5337	44.2594	50.5886	76.4705	115.227	150.049	167.46	199.999	48.4789	49.5337	49.5337	74.2741	102.459	88.5502
0	575.51	538.778		303.331	277.616	284.759	426.097	346.188	411.812	362.605	563.665	563.665	304.759	380.066	330.473	337.616	359.431	510.129	517.146	511.884	518.901	571.357	372.129	361.018	347.616	402.288	515.392	426.097
0	872.782	538.876		188.31	223.375	210.388	487.152	327.616	466.183	426.097	813.471	793.144	349.045	485.405	435.621	394.351	527.343	681.817	837.155	1122.41	1163.77	1158.23	399.113	397.526	392.764	677.491	774.096	776.477
0	603.54	539.067		623.415	647.328	613.665	617.511	600.203	611.742	642.979	653.849	690.806	413.399	492.585	452.234	446.971	473.287	432.447	534.819	455.743	475.041	510.129	410.224	407.05	407.05	445.217	480.304	438.796
0	875.511	539.256		136.12	138.442	150.049	422.923	359.431	426.097	460.939	675.321	596.237	210.388	424.51	266.232	273.331	375.304	559.53	623.409	688.299	681.81	679.647	281.902	249.349	184.414	529.082	658.017	538.278
0	1681.55	539.29		16.2025	17.2152	21.3368	25.4698	29.6029	24.4366	27.5364	25.4698	24.4366	25.4698	22.37	23.4033	23.4033	23.4033	25.4698	24.4366	25.4698	24.4366	28.5696	27.5364	29.6029	31.6694	23.4033	22.37	27.5364
0	601.525	539.412		116.393	108.268	110.59	155.854	154.694	170.943	169.782	205.193	215.583	141.927	155.854	139.605	166.3	173.264	175.585	225.973	223.375	224.674	242.856	150.051	161.657	133.802	185.713	245.453	185.713
0	822.771	539.516		130.318	152.371	160.496	214.284	196.103	210.388	199.999	271.902	237.661	154.693	202.596	199.999	150.05	198.7	235.064	249.349	244.154	281.902	245.453	329.045	319.045	246.752	245.453	241.557	240.258
0	836.788	540.111		18.2373	18.2373	17.2152	21.3395	20.3054	22.3735	21.3395	18.2373	24.4416	24.4416	23.4075	18.2373	23.4075	21.3395	20.3054	27.5437	24.4416	25.4756	27.5437	31.6799	29.6118	30.6458	32.7139	26.5097	26.5097
0	878.496	540.133		655.85	686.128	647.199	598.167	634.222	677.477	613.624	696.941	607.828	464.431	494.132	467.926	413.399	509.855	511.602	460.937	324.759	365.78	408.637	384.828	306.188	354.759	485.396	455.696	394.351
0	578.535	540.216		504.866	475.041	504.866	511.884	478.55	432.447	515.392	536.742	518.901	426.097	445.217	402.288	407.05	443.558	482.059	478.55	429.272	453.989	499.603	424.51	416.574	399.113	424.51	489.076	466.269
0	917.844	540.399		54.8369	59.1419	69.9043	44.2585	44.2585	47.4231	48.478	29.6108	34.7806	47.4231	45.3134	43.2037	44.2585	41.094	32.7127	31.6787	32.7127	25.475	32.7127	44.2585	42.1488	44.2585	41.094	34.7806	34.7806
0	851.796	540.87		875.777	797.997	810.94	783.711	826.729	771.807	879.361	724.188	839.888	783.711	759.901	705.69	681.872	803.045	783.711	793.235	705.69	671.045	707.855	963.53	816.203	810.94	759.901	793.235	757.521
0	877.485	540.975		1150.78	1104.35	1136.49	1154.35	1129.35	1104.35	1150.78	1166.2	1182.2	994.253	966.333	975.157	978.125	1023.29	1036.19	1032.96	951.627	945.745	933.98	913.392	852.922	868.712	1010.38	1029.74	991.028
0	844.759	541.617		17.2152	18.2373	17.2152	35.8211	35.8211	32.7138	29.6117	76.4716	74.2753	23.4075	27.5436	31.6798	28.5777	33.7478	50.5891	67.7544	83.0608	117.55	104.782	37.9308	35.8211	27.5436	42.1502	60.2201	49.5342
0	820.755	541.803		62.3734	61.2971	66.6789	107.105	102.462	129.158	102.462	188.31	181.817	75.3746	103.623	100.141	81.9639	107.105	146.568	144.247	219.479	209.089	219.479	131.479	116.39	94.3373	110.587	138.443	101.301
0	880.88	541.851		60.2191	56.9902	59.1428	49.5335	63.4479	60.2191	60.2191	53.7614	52.6981	64.5242	51.6432	53.7614	58.0665	60.2191	53.7614	50.5883	50.5883	50.5883	65.6005	63.4479	60.2191	53.7614	69.9056	53.7614	56.9902
0	846.767	542.075		187.012	215.583	229.869	405.463	262.336	453.96	344.759	705.708	679.719	294.759	347.616	274.759	330.473	324.759	441.97	561.532	832.017	805.701	795.638	408.637	320.473	321.902	429.272	607.846	538.375
0	579.537	542.29		167.461	177.921	169.782	168.621	177.921	169.782	205.193	207.791	176.746	170.943	184.414	174.424	151.212	162.818	189.609	184.414	183.115	199.999	235.064	132.642	159.336	150.051	158.176	192.206	202.596
0	824.782	542.463		63.4497	67.7551	69.9078	72.0797	72.0797	70.9841	83.0619	77.5708	80.8655	75.3744	74.2761	69.9078	68.8314	77.5708	88.553	68.8314	80.8655	78.669	74.2761	174.424	172.103	181.817	94.3371	94.3371	95.4977
0	915.831	542.802		16.2025	15.1899	18.2373	19.2713	25.475	23.4071	19.2713	17.2152	22.3731	24.441	21.3392	20.3052	21.3392	20.3052	19.2713	24.441	26.509	20.3052	30.6448	22.3731	24.441	20.3052	25.475	27.5429	25.475
0	863.807	542.905		48.479	50.5887	52.6984	62.3722	56.9906	62.3722	59.1432	65.6011	55.9143	47.4241	60.2195	56.9906	56.9906	58.067	56.9906	67.7537	56.9906	61.2959	63.4485	67.7537	53.7617	50.5887	67.7537	73.1763	63.4485
0	552.515	543.415		53.7638	51.6455	56.9931	53.7638	53.7638	59.1459	55.9167	46.3712	56.9931	49.5358	51.6455	49.5358	47.4261	61.2988	59.1459	54.8402	49.5358	51.6455	65.6045	84.1636	75.3773	79.7704	59.1459	58.0695	52.7004
0	578.53	543.59		504.866	469.778	504.866	524.164	478.55	466.269	540.588	536.742	518.901	426.097	445.217	430.859	384.828	453.989	482.059	471.532	448.726	453.989	499.603	321.902	416.574	330.473	452.234	489.076	466.269
0	932.877	544.709		289.045	297.616	320.473	267.616	349.045	324.759	350.473	580.688	466.137	372.129	407.05	402.288	441.97	408.637	471.369	547.771	563.262	752.412	675.19	351.902	340.473	364.193	478.344	289.045	435.621
0	881.342	545.078		35.8204	34.7812	40.0398	34.7812	33.7472	33.7472	38.985	30.6452	34.7812	27.5433	25.4753	30.6452	28.5773	32.7132	28.5773	26.5093	23.4073	30.6452	24.4413	19.2713	25.4753	22.3733	30.6452	35.8204	25.4753
0	896.792	545.42		17.2152	18.2373	19.2713	38.9847	34.7809	41.0944	32.713	78.6655	75.3712	34.7809	56.9899	50.588	48.4784	50.588	78.6655	114.065	176.746	198.7	181.817	42.1492	36.875	41.0944	70.9813	77.5674	83.058
0	857.776	545.66		26.5095	22.3734	29.6115	40.0403	38.9854	43.2048	33.7476	46.3694	46.3694	28.5775	41.0951	41.0951	31.6796	34.7816	40.0403	51.6436	50.5888	49.5339	58.0671	27.5435	28.5775	26.5095	46.3694	43.2048	43.2048
0	549.496	545.869		102.465	116.393	116.393	170.943	150.051	167.461	168.621	233.765	233.765	123.357	165.139	139.605	147.73	173.264	228.57	238.96	231.167	241.557	267.616	153.533	167.461	136.124	177.921	181.817	181.817
0	879.304	545.939		35.8205	32.7133	35.8205	43.2044	38.985	35.8205	37.9301	42.1496	44.2593	26.5093	33.7473	37.9301	37.9301	34.7812	40.0399	37.9301	34.7812	38.985	42.1496	25.4753	28.5773	29.6113	30.6453	41.0947	33.7473
0	631.578	546.076		33.7493	35.8227	32.7151	30.6469	33.7493	27.5445	31.681	31.681	31.681	29.6128	27.5445	21.3398	21.3398	30.6469	25.4763	21.3398	22.3739	26.5104	21.3398	22.3739	19.2715	23.408	24.4421	23.408	20.3056
0	872.782	546.112		176.746	185.713	185.713	359.431	301.902	330.473	321.902	724.096	762.191	281.902	408.637	389.59	327.616	411.812	590.445	747.906	1023.31	994.281	991.055	399.113	321.902	310.473	627.735	634.225	647.205
0	928.844	546.767		52.6971	56.9891	50.5875	60.2178	63.4465	56.9891	49.5326	55.9129	56.9891	41.0938	47.4229	43.2035	51.6423	54.8367	52.6971	48.4778	50.5875	51.6423	51.6423	60.2178	52.6971	49.5326	48.4778	60.2178	54.8367
0	874.778	547.152		1622.7	1664.89	1791.47	2387.24	2301.14	2322.93	2972.76	3373.41	3572.33	1685.99	2646.38	2151.15	2301.14	2451.82	2862.51	3352.75	3498.07	3278.44	3417.34	2025.42	2237.25	1896.96	2626.6	3102.74	2885.78
0	604.551	547.242		253.245	279.045	238.96	303.331	270.473	269.045	304.759	284.759	271.902	188.31	205.193	206.492	172.103	227.271	222.077	212.986	209.089	212.986	214.284	176.746	173.264	155.854	201.297	207.791	197.401
0	862.803	547.453		76.4708	76.4708	74.2745	100.138	89.6919	100.138	90.8527	86.3544	85.2562	76.4708	76.4708	80.8635	92.0134	90.8527	90.8527	90.8527	105.942	94.3348	93.1741	81.9617	78.6672	68.83	103.621	105.942	104.781
0	860.792	547.481		43.2048	44.2596	41.0951	59.1433	50.5887	52.6985	51.6436	67.7538	63.4485	42.1499	47.4242	45.3145	44.2596	49.5339	49.5339	64.5248	72.0782	64.5248	70.9827	45.3145	42.1499	37.9305	60.2196	65.6012	67.7538
0	601.526	547.486		102.465	103.626	96.6622	155.854	130.32	144.248	137.284	177.921	184.414	102.465	152.372	112.911	123.357	157.015	160.497	175.585	227.271	233.765	233.765	136.124	121.035	109.429	166.3	192.206	187.012
0	822.771	547.515		141.925	141.925	132.64	185.713	196.103	162.818	193.505	237.661	249.349	140.765	185.713	180.518	155.853	206.492	207.791	220.778	253.245	246.752	241.557	250.648	237.661	197.401	245.453	198.7	240.258
0	920.794	548.68		12.1519	14.1772	18.2373	29.6108	23.4071	32.7126	23.4071	53.7606	58.0656	29.6108	33.7466	32.7126	31.6787	32.7126	45.3134	67.7517	118.707	170.942	148.887	21.3392	20.3052	24.441	41.0939	53.7606	43.2036
0	603.538	549.376		579.049	561.742	546.357	660.371	575.203	588.665	651.675	666.893	642.979	402.288	464.515	437.208	450.48	459.252	475.041	459.252	435.621	490.831	529.427	336.188	380.066	334.759	416.574	450.48	448.726
0	846.768	549.61		175.585	199.999	181.817	321.902	262.336	316.188	339.045	647.233	634.239	228.57	316.188	273.331	254.544	324.759	441.97	602.057	813.596	803.07	767.066	313.331	257.142	264.934	381.653	506.431	378.479
0	836.788	549.711		18.2373	18.2373	18.2373	25.4756	22.3735	18.2373	18.2373	23.4075	21.3395	16.2025	22.3735	17.2152	20.3054	24.4416	26.5097	20.3054	27.5437	24.4416	23.4075	30.6458	30.6458	25.4756	27.5437	27.5437	30.6458
0	577.517	549.722		1833.92	1602.41	1458.46	1791.56	1664.98	1833.92	1939.24	1664.98	1749.37	1122.46	1496.51	1246.56	1770.46	1770.46	1960.34	1664.98	1601.69	1770.46	1707.17	781.726	1101.78	793.631	1665.7	1559.49	1961.8
0	551.51	549.725		121.035	108.268	121.035	132.642	139.605	125.678	125.678	133.802	133.802	122.196	123.357	137.284	124.517	133.802	141.927	136.124	155.854	140.766	138.445	193.505	192.206	167.461	169.782	140.766	146.569
0	906.853	550.208		365.78	410.224	432.447	350.473	441.97	437.208	457.43	642.848	598.14	754.903	728.712	740.617	664.449	694.69	808.047	1060.36	1019	821.205	998.323	580.73	504.554	757.284	833.552	455.685	776.332
0	820.752	550.339		48.4798	56.9917	54.839	80.8657	72.0799	95.498	93.1766	180.518	166.3	59.1444	87.455	73.1781	78.6693	102.462	122.194	137.282	199.999	190.908	205.193	84.1603	84.1603	76.4728	89.6946	96.6587	104.783
0	852.816	550.723		281.902	262.336	264.934	244.154	246.752	244.154	290.473	238.96	261.038	238.96	241.557	228.57	245.453	253.245	253.245	241.557	211.687	202.596	209.089	266.232	319.045	269.045	236.362	250.648	236.362
0	579.537	551.271		141.927	163.979	146.569	151.212	160.497	146.569	174.424	175.585	154.694	127.999	134.963	144.248	132.642	138.445	158.176	146.569	144.248	154.694	157.015	139.605	124.517	122.196	145.409	139.605	137.284
0	580.541	551.438		35.8227	31.681	37.9324	38.9873	34.7834	29.6128	41.097	40.0421	38.9873	35.8227	40.0421	34.7834	32.7151	40.0421	41.097	34.7834	36.8776	41.097	41.097	31.681	40.0421	33.7493	33.7493	40.0421	34.7834
0	877.486	551.677		1093.63	1129.35	1065.22	1162.2	1174.2	1100.78	1238.2	1132.92	1147.2	850.291	997.479	925.157	916.333	1052.32	1003.93	931.039	1023.29	901.627	975.157	712.171	785.98	785.98	981.351	942.804	945.745
0	851.801	552.065		781.33	808.309	788.473	874.098	776.568	808.309	813.572	790.854	805.677	719.425	726.568	697.029	738.473	750.378	781.33	740.854	719.425	688.368	692.698	805.677	813.572	805.677	783.711	759.901	724.188
0	872.781	552.48		190.908	173.263	169.781	344.759	241.557	330.473	310.473	677.491	681.817	238.96	349.045	336.188	290.473	361.018	494.142	712.191	1020.09	994.281	966.358	356.256	300.473	264.934	432.447	580.786	490.647
0	880.121	552.591		45.3141	45.3141	44.2592	50.5884	45.3141	42.1496	52.6981	45.3141	45.3141	42.1496	37.9301	40.0399	33.7473	36.8753	41.0947	42.1496	36.8753	34.7812	34.7812	30.6453	34.7812	30.6453	35.8204	36.8753	38.985
0	907.857	552.626		249.349	215.583	249.349	227.271	294.759	254.544	261.038	381.653	343.331	435.621	452.194	488.845	481.864	445.213	441.97	651.487	576.86	696.847	740.613	432.447	441.97	471.392	528.986	523.75	594.27
0	631.577	553.268		36.8776	34.7834	32.7151	30.6469	29.6128	28.5786	40.0421	29.6128	30.6469	27.5445	27.5445	22.3739	26.5104	25.4763	27.5445	23.408	22.3739	26.5104	26.5104	18.2374	20.3056	23.408	28.5786	24.4421	23.408
0	900.813	553.444		165.138	163.977	174.424	289.045	277.616	300.473	240.258	441.97	441.97	170.942	205.193	170.942	181.817	207.791	276.188	375.304	405.463	403.875	413.399	276.188	238.96	196.103	281.902	314.759	310.473
0	871.784	553.689		16.2025	16.2025	14.1772	20.3053	20.3053	26.5094	29.6114	63.4482	61.2956	21.3393	26.5094	30.6454	24.4413	36.8755	42.1497	63.4482	93.1735	103.62	104.781	32.7134	26.5094	24.4413	40.04	54.8379	46.3691
0	880.772	553.762		133.799	139.602	110.584	112.905	124.513	126.834	126.834	112.905	98.9766	133.799	116.388	108.263	95.4944	92.0123	101.298	98.9766	86.3533	89.6908	109.423	107.102	111.745	93.173	132.638	115.227	88.5496
0	870.786	553.772		21.3393	31.6794	26.5094	38.9852	44.2594	38.9852	41.0949	89.6914	97.8165	30.6454	46.3691	49.5337	49.5337	48.4789	75.3723	92.0129	148.888	174.424	159.335	44.2594	42.1497	35.8206	67.7534	75.3723	89.6914
0	575.509	553.947		214.284	175.585	244.154	347.616	286.188	341.902	340.473	499.603	504.866	229.869	310.473	281.902	271.902	323.331	373.717	441.97	440.383	462.76	555.973	307.616	293.331	232.466	356.256	357.844	394.351
0	881.342	554.055		34.7812	34.7812	36.8753	40.0398	35.8204	32.7132	35.8204	31.6792	30.6452	29.6113	36.8753	30.6452	24.4413	33.7472	26.5093	27.5433	25.4753	30.6452	24.4413	23.4073	23.4073	26.5093	28.5773	26.5093	29.6113
0	633.593	554.131		38.9873	28.5786	35.8227	31.681	37.9324	30.6469	37.9324	53.7638	51.6455	45.3164	47.4261	50.5907	54.8402	63.4516	56.9931	54.8402	79.7704	85.2619	83.0653	42.1519	42.1519	44.2616	62.3752	56.9931	68.8338
0	867.516	554.145		3.03798	1.01266	2.02532	2.02532	3.03798	2.02532	3.03798	2.02532	2.02532	1.01266	2.02532	3.03798	2.02532	1.01266	2.02532	3.03798	2.02532	1.01266	2.02532	3.03798	2.02532	2.02532	2.02532	2.02532	2.02532
0	607.576	554.471		25.4763	25.4763	26.5104	27.5445	35.8227	28.5786	29.6128	34.7834	29.6128	36.8776	36.8776	47.4261	38.9873	38.9873	38.9873	40.0421	43.2067	44.2616	50.5907	36.8776	33.7493	33.7493	48.481	46.3712	48.481
0	844.754	554.552		17.2152	13.1646	15.1899	28.5777	22.3735	30.6457	28.5777	64.5254	68.8307	21.3394	27.5436	23.4075	22.3735	30.6457	38.9857	58.0674	81.9626	100.139	89.6931	30.6457	24.4415	23.4075	33.7478	37.9308	38.9857
0	605.557	554.653		122.196	110.59	117.554	118.714	119.875	116.393	133.802	127.999	117.554	98.9834	94.3409	87.4585	96.6622	103.626	94.3409	94.3409	100.144	88.5568	96.6622	85.2619	90.859	95.5015	97.8228	105.947	100.144
0	846.769	554.862		137.282	147.728	181.817	273.331	215.583	250.648	339.045	598.197	567.321	190.908	266.232	225.973	216.882	289.045	402.288	602.057	813.596	714.686	757.543	281.902	232.466	248.051	326.188	506.431	399.113
0	551.51	554.962		121.035	118.714	121.035	137.284	130.32	130.32	125.678	129.16	133.802	126.839	123.357	96.6622	112.911	131.481	137.284	148.891	129.16	140.766	154.694	193.505	192.206	202.596	139.605	151.212	146.569
0	549.494	554.964		115.232	119.875	109.429	160.497	145.409	166.3	151.212	214.284	209.089	115.232	136.124	131.481	116.393	141.927	184.414	169.782	211.687	218.18	267.616	137.284	131.481	116.393	143.087	177.921	177.921
0	573.496	555.362		18.2374	14.1772	16.2025	37.9324	22.3739	27.5445	25.4763	52.7004	50.5907	19.2715	24.4421	30.6469	36.8776	29.6128	37.9324	60.2224	63.4516	77.5738	72.0823	30.6469	24.4421	26.5104	35.8227	45.3164	38.9873
0	578.53	555.363		469.778	399.113	395.939	534.819	440.383	501.357	532.936	518.901	513.638	372.129	426.097	392.764	340.473	445.217	473.287	464.515	471.532	432.447	411.812	344.759	416.574	347.616	437.208	437.208	441.97
0	896.793	555.622		15.1899	12.1519	15.1899	32.713	30.645	32.713	27.5431	65.6	76.4692	33.747	42.1492	38.9847	40.0395	40.0395	62.3712	102.458	153.531	174.424	169.781	35.8201	26.5091	32.713	62.3712	76.4692	62.3712
0	851.8	555.8		752.759	808.309	788.473	874.098	776.568	808.309	808.309	769.425	805.677	719.425	726.568	697.029	738.473	726.568	781.33	726.568	719.425	688.368	692.698	805.677	788.473	776.568	783.711	701.359	697.029
0	888.815	555.925		21.3393	22.3732	27.5432	30.6451	32.7131	32.7131	29.6112	30.6451	27.5432	27.5432	30.6451	32.7131	30.6451	32.7131	32.7131	36.8751	30.6451	34.7811	32.7131	29.6112	37.93	32.7131	38.9848	33.7471	40.0397
0	879.306	556.735		31.6793	30.6453	32.7133	35.8205	35.8205	40.0399	37.9301	45.3141	43.2044	31.6793	29.6113	29.6113	34.7812	30.6453	37.9301	32.7133	33.7473	35.8205	34.7812	29.6113	29.6113	30.6453	33.7473	35.8205	35.8205
0	917.843	557.229		65.5993	67.7518	67.7518	48.478	48.478	50.5876	49.5328	32.7126	37.9294	51.6425	52.6974	49.5328	46.3683	50.5876	38.9843	32.7127	35.8197	26.5089	28.5768	51.6425	53.7607	44.2585	43.2037	38.9843	45.3134
0	579.537	557.567		132.642	146.569	145.409	151.212	152.372	137.284	161.657	173.264	170.943	131.481	143.087	114.072	140.766	146.569	161.657	147.73	160.497	140.766	162.818	114.072	133.802	122.196	162.818	163.979	153.533
0	860.792	559.107		30.6455	32.7136	32.7136	53.7618	47.4242	44.2596	50.5887	67.7538	72.0782	38.9854	47.4242	46.3693	40.0402	43.2048	54.8381	61.2959	70.9827	69.9064	69.9064	45.3145	40.0402	31.6795	51.6436	65.6012	60.2196
0	863.807	560.423		37.9305	45.3144	38.9853	55.9143	59.1432	54.838	53.7617	56.9906	66.6774	59.1432	50.5887	50.5887	52.6984	58.067	59.1432	65.6011	60.2195	58.067	62.3722	48.479	42.1499	43.2047	58.067	56.9906	61.2959
0	881.339	560.485		34.7812	30.6452	29.6113	36.8753	40.0398	32.7132	37.9301	33.7472	33.7472	27.5433	31.6792	30.6452	24.4413	26.5093	26.5093	30.6452	25.4753	24.4413	22.3733	22.3733	23.4073	21.3393	28.5773	28.5773	31.6792
0	875.52	560.496		25.4753	24.4413	32.7133	181.817	102.459	175.585	196.103	547.938	569.19	87.4518	144.245	79.7647	111.745	144.245	317.616	483.653	625.572	561.462	699.114	86.3536	47.4239	47.4239	248.051	408.637	337.616
0	822.768	560.82		101.301	114.069	118.712	162.818	132.64	157.014	160.496	250.648	220.778	138.443	159.335	141.925	150.05	157.014	187.012	202.596	241.557	246.752	236.362	189.609	210.388	185.713	168.621	192.206	180.518
0	606.563	560.837		38.9873	43.2067	40.0421	40.0421	42.1519	43.2067	43.2067	42.1519	41.097	38.9873	31.681	31.681	34.7834	32.7151	32.7151	35.8227	38.9873	31.681	33.7493	34.7834	34.7834	33.7493	41.097	33.7493	31.681
0	844.757	561.111		17.2152	13.1646	15.1899	19.2714	18.2373	24.4415	23.4075	60.2201	63.4491	21.3394	25.4756	20.3054	22.3735	25.4756	31.6798	50.5891	78.668	92.0145	98.9787	22.3735	24.4415	21.3394	30.6457	36.876	38.9857
0	924.813	561.124		30.6447	31.6786	29.6107	60.2179	52.6972	68.8278	46.3681	109.421	111.743	53.7605	65.5991	61.2942	65.5991	58.0655	110.582	145.405	192.206	215.583	218.18	60.2179	44.2584	41.0939	95.4919	114.064	112.903
0	836.786	561.449		12.1519	19.2714	14.1772	19.2714	19.2714	19.2714	19.2714	28.5778	23.4075	20.3054	18.2373	20.3054	21.3395	21.3395	24.4416	25.4756	26.5097	22.3735	26.5097	24.4416	27.5437	19.2714	24.4416	24.4416	32.7139
0	855.773	561.589		22.3734	26.5095	23.4074	26.5095	23.4074	25.4755	23.4074	31.6796	28.5775	25.4755	24.4415	20.3054	28.5775	28.5775	21.3394	37.9306	33.7477	40.0403	41.0952	33.7477	33.7477	30.6456	32.7136	35.8209	31.6796
0	864.816	561.862		31.6795	30.6455	31.6795	35.8207	34.7815	40.0401	36.8756	33.7475	37.9305	34.7815	37.9305	35.8207	36.8756	48.479	38.9853	33.7475	33.7475	29.6115	31.6795	48.479	40.0401	41.095	47.4241	47.4241	42.1498
0	820.754	562.12		51.6444	47.425	47.425	76.4728	61.2971	80.8657	79.7675	165.139	166.3	55.9153	59.1444	60.2207	63.4498	60.2207	101.301	140.765	154.693	209.089	194.804	69.908	69.908	56.9917	73.1781	103.623	93.1766
0	877.49	562.369		972.215	866.08	1010.38	1154.35	1100.78	1086.49	1182.2	1238.2	1186.2	898.686	916.333	845.027	898.686	978.125	1111.49	1007.16	1026.51	922.215	1032.96	592.371	677.479	658.014	957.51	978.125	960.451
0	846.766	562.63		137.282	124.514	132.639	249.349	199.999	250.648	270.473	634.239	573.11	180.518	250.648	220.778	209.089	215.583	337.616	576.97	736.114	764.686	774.209	244.154	212.986	209.089	303.331	438.796	336.188
0	577.517	562.642		1122.46	1602.41	1412.54	1812.66	1622.78	1643.88	1897.04	2023.63	1875.95	1184.51	1350.9	915.638	722.202	1559.49	1580.59	1622.78	1643.88	1749.37	1687.63	1081.1	811.377	814.009	1184.51	1939.24	1455.97
0	922.802	562.941		36.8745	38.9842	44.2585	67.7516	54.8368	64.5229	66.6754	166.299	188.31	69.9041	73.1738	83.0567	72.0757	72.0757	131.476	203.895	341.902	399.113	434.034	54.8368	49.5327	59.1418	126.833	165.138	121.029
0	831.762	563.019		9.11392	10.1266	7.08861	11.1392	13.1646	12.1519	21.3395	18.2373	21.3395	7.08861	14.1772	12.1519	13.1646	17.2152	11.1392	16.2025	25.4757	20.3054	20.3054	8.10126	13.1646	7.08861	10.1266	12.1519	13.1646
0	601.524	563.382		77.5738	74.2789	65.6045	125.678	109.429	123.357	111.75	211.687	177.921	77.5738	119.875	100.144	96.6622	114.072	132.642	163.979	225.973	212.986	229.869	112.911	101.305	87.4585	143.087	192.206	150.051
0	551.507	563.534		103.626	102.465	107.108	132.642	124.517	132.642	141.927	131.481	143.087	126.839	137.284	125.678	119.875	117.554	152.372	160.497	154.694	152.372	173.264	189.609	174.424	175.585	140.766	174.424	150.051
0	857.77	563.665		22.3734	20.3054	20.3054	32.7136	31.6796	38.9854	32.7136	43.2048	44.2597	22.3734	23.4074	25.4755	24.4414	30.6456	41.0951	41.0951	48.4791	43.2048	51.6436	30.6456	22.3734	24.4414	33.7476	35.8209	35.8209
0	880.119	563.748		34.7812	40.0399	37.9301	43.2044	44.2592	42.1496	49.5335	43.2044	47.4238	32.7133	40.0399	32.7133	35.8204	40.0399	37.9301	38.985	42.1496	33.7473	37.9301	25.4753	32.7133	29.6113	42.1496	36.8753	38.985
0	881.757	563.798		123.352	123.352	123.352	101.298	123.352	95.4944	114.066	78.6663	90.8514	114.066	98.9766	88.5496	118.709	105.941	86.3533	81.9607	62.3716	76.47	61.2953	94.3337	98.9766	118.709	116.388	93.1729	107.102
0	575.509	563.803		177.921	159.336	173.264	297.616	244.154	277.616	290.473	480.304	506.62	212.986	304.759	248.051	227.271	255.843	340.473	427.685	565.588	490.831	571.357	249.349	224.674	220.778	299.045	414.986	356.256
0	631.574	564.153		34.7834	42.1519	40.0421	36.8776	34.7834	30.6469	30.6469	33.7493	27.5445	29.6128	25.4763	25.4763	24.4421	30.6469	27.5445	23.408	23.408	22.3739	27.5445	17.2152	22.3739	26.5104	23.408	24.4421	26.5104
0	549.497	564.265		78.6721	92.0196	89.6984	143.087	129.16	131.481	165.139	215.583	205.193	98.9834	127.999	110.59	130.32	138.445	155.854	193.505	227.271	231.167	269.045	115.232	121.035	98.9834	129.16	172.103	165.139
0	603.541	564.311		499.603	432.447	459.252	605.973	607.896	525.918	590.588	638.632	675.588	405.463	469.778	399.113	421.335	429.272	432.447	548.28	531.182	475.041	565.588	327.616	336.188	329.045	424.51	462.76	421.335
0	862.8	564.312		55.9144	62.3722	61.2959	86.3544	76.4708	89.6919	80.8635	100.138	90.8527	79.7653	79.7653	69.9063	67.7537	81.9617	84.158	104.781	101.299	101.299	100.138	68.83	67.7537	63.4485	96.6562	107.103	101.299
0	827.789	564.443		20.3055	17.2152	14.1772	19.2714	13.1646	17.2152	13.1646	14.1772	17.2152	17.2152	18.2373	20.3055	14.1772	25.4757	18.2373	21.3395	19.2714	16.2025	15.1899	20.3055	18.2373	18.2373	15.1899	18.2373	15.1899
0	950.83	564.464		11.1392	12.1519	10.1266	18.2373	19.2712	16.2025	14.1772	27.5426	31.6782	18.2373	18.2373	15.1899	12.1519	15.1899	23.4069	29.6104	36.874	40.0385	43.2031	11.1392	9.11392	9.11392	24.4408	30.6443	25.4747
0	878.804	564.474		1456.31	1392.19	1518.77	1580.81	1643.79	1496.42	1665.62	1329.73	1475.74	1310.72	1453.92	1391.35	1184.45	1434.38	1225.81	1102.25	1350.41	1163.77	1184.45	1184.45	1163.77	977.652	1351.25	1225.81	1433.97
0	578.531	564.857		416.574	426.097	381.653	513.638	446.971	426.097	504.866	554.049	557.896	370.542	438.796	392.764	378.479	424.51	450.48	489.076	496.094	503.112	497.848	344.759	326.188	321.902	440.383	475.041	457.498
0	825.787	564.972		30.646	26.5098	29.612	31.6801	29.612	31.6801	41.0958	32.7141	30.646	32.7141	34.7822	33.7482	29.612	35.8215	37.9312	36.8763	42.1506	36.8763	40.0409	93.1763	83.0618	79.7672	43.2054	41.0958	38.9861
0	920.802	565.439		14.1772	18.2373	21.3391	25.475	24.441	30.6447	21.3392	41.0939	52.6973	26.5089	27.5429	32.7126	31.6787	26.5089	47.423	56.9893	97.8137	127.994	121.029	27.5429	23.4071	22.3731	37.9294	51.6425	43.2036
0	851.803	565.894		728.949	738.473	677.542	771.807	810.94	703.524	842.519	881.993	910.589	728.949	724.188	645.062	586.611	769.425	853.045	728.949	767.044	684.037	755.14	721.807	793.235	640.732	757.521	759.901	692.698
0	879.302	566.52		26.5093	30.6453	25.4753	32.7133	32.7133	34.7812	36.8753	45.3141	42.1496	24.4413	30.6453	26.5093	25.4753	27.5433	32.7133	44.2593	40.0399	36.8753	38.985	25.4753	24.4413	23.4073	28.5773	33.7473	33.7473
0	878.503	566.563		418.161	469.673	407.05	611.692	571.116	506.361	694.779	679.64	743.119	410.224	532.567	326.188	403.875	525.579	473.167	534.404	515.097	397.526	518.591	167.46	203.895	199.999	460.937	501.12	455.696
0	579.537	567.372		121.035	125.678	124.517	139.605	143.087	138.445	140.766	172.103	169.782	117.554	141.927	134.963	108.268	145.409	168.621	138.445	145.409	166.3	163.979	107.108	123.357	111.75	148.891	140.766	153.533
0	552.515	567.43		41.097	45.3164	44.2616	55.9167	56.9931	45.3164	56.9931	51.6455	52.7004	49.5358	55.9167	50.5907	48.481	58.0695	55.9167	62.3752	60.2224	65.6045	65.6045	80.8687	68.8338	63.4516	59.1459	59.1459	59.1459
0	870.774	567.492		16.2025	17.2152	15.1899	31.6794	25.4754	29.6114	27.5434	73.176	79.765	32.7134	34.7814	35.8206	32.7134	35.8206	49.5337	81.9612	118.709	151.21	134.96	30.6454	30.6454	33.7474	44.2594	64.5245	62.3719
0	896.784	567.592		16.2025	17.2152	17.2152	26.5091	24.4412	25.4751	24.4412	53.7611	64.5237	31.679	31.679	35.8201	32.713	33.747	62.3712	92.0113	143.084	157.013	154.692	33.747	30.645	28.5771	49.5332	63.4474	59.1424
0	820.753	567.848		40.041	47.425	43.2056	58.068	52.6992	68.8316	79.7675	151.211	144.247	47.425	59.1444	56.9917	63.4498	60.2207	95.498	119.872	183.115	166.3	198.7	67.7552	60.2207	58.068	76.4728	81.9639	81.9639
0	631.576	568.352		34.7834	42.1519	33.7493	36.8776	33.7493	29.6128	33.7493	28.5786	27.5445	26.5104	27.5445	25.4763	24.4421	30.6469	27.5445	23.408	28.5786	20.3056	30.6469	20.3056	22.3739	26.5104	23.408	26.5104	26.5104
0	877.796	568.55		2580.97	3190.58	3345.19	4051.93	3889.43	3589.28	3935.86	3755.54	3773.36	2884.47	3110.9	2908.18	2840.54	2928.39	3300.4	3574.83	3394.12	3234.51	3527.15	2258.09	2279.61	1644.1	3127.36	2818.14	3256.47
0	917.838	568.668		67.7518	65.5993	70.9805	59.1419	62.3706	56.9894	53.7607	47.4231	42.1488	59.1419	50.5876	53.7607	59.1419	52.6974	49.5328	41.094	30.6448	34.7806	27.5429	52.6974	52.6974	49.5328	53.7607	47.4231	52.6974
0	881.338	568.796		30.6452	30.6452	28.5773	43.2044	40.0398	30.6452	37.9301	33.7472	32.7132	29.6113	31.6792	27.5433	27.5433	26.5093	23.4073	28.5773	31.6792	26.5093	32.7132	21.3393	30.6452	22.3733	28.5773	29.6113	31.6792
0	601.526	569.06		61.2988	74.2789	65.6045	110.59	97.8228	107.108	101.305	185.713	172.103	72.0823	79.7704	100.144	93.1802	114.072	146.569	177.921	194.804	238.96	219.479	101.305	93.1802	75.3773	137.284	167.461	150.051
0	844.754	570.357		12.1519	10.1266	10.1266	20.3054	16.2025	22.3735	21.3394	58.0674	58.0674	16.2025	17.2152	20.3054	15.1899	25.4756	28.5777	49.5342	69.907	94.3359	85.2572	28.5777	25.4756	20.3054	23.4075	32.7138	29.6117
0	846.765	570.399		122.193	122.193	124.514	196.103	177.921	237.661	238.96	561.532	555.743	159.335	192.206	206.492	177.921	185.713	337.616	455.709	736.114	767.066	703.542	188.31	179.219	166.299	262.336	293.331	271.902
0	891.828	570.816		35.8202	34.781	29.6111	27.5432	35.8202	25.4752	25.4752	21.3392	17.2152	28.5771	29.6111	30.6451	27.5432	26.5092	24.4412	23.4072	17.2152	16.2025	20.3053	30.6451	33.747	34.781	27.5432	26.5092	25.4752
0	575.51	571.095		158.176	159.336	146.569	251.947	212.986	258.44	289.045	441.97	457.498	180.518	259.739	202.596	201.297	251.947	350.473	421.335	565.588	536.742	510.129	224.674	206.492	168.621	300.473	330.473	253.245
0	922.804	571.336		32.7126	37.9294	34.7805	67.7516	68.8279	72.0757	53.7606	148.887	169.781	77.5662	75.37	67.7516	63.4467	72.0757	114.064	172.103	313.331	380.066	391.177	51.6424	51.6424	59.1418	110.582	152.37	121.029
0	573.495	572.102		13.1646	14.1772	14.1772	19.2715	18.2374	23.408	23.408	52.7004	55.9167	19.2715	23.408	23.408	18.2374	25.4763	30.6469	48.481	79.7704	69.9102	69.9102	22.3739	21.3398	17.2152	31.681	30.6469	26.5104
0	915.824	572.603		16.2025	14.1772	15.1899	20.3052	17.2152	20.3052	16.2025	20.3052	18.2373	18.2373	26.509	18.2373	21.3392	19.2713	23.4071	19.2713	22.3731	22.3731	22.3731	20.3052	20.3052	24.441	22.3731	20.3052	21.3392
0	549.492	573.167		78.6721	80.8687	77.5738	129.16	115.232	115.232	130.32	198.7	198.7	84.1636	103.626	100.144	92.0196	101.305	159.336	210.388	233.765	223.375	241.557	108.268	95.5015	98.9834	136.124	139.605	137.284
0	836.785	573.405		13.1646	15.1899	12.1519	21.3395	16.2025	17.2152	21.3395	23.4075	20.3054	18.2373	16.2025	15.1899	16.2025	18.2373	21.3395	22.3735	23.4075	27.5437	23.4075	22.3735	21.3395	23.4075	23.4075	24.4416	25.4756
0	855.762	573.43		22.3734	26.5095	25.4755	28.5775	24.4415	27.5435	29.6116	30.6456	29.6116	23.4074	27.5435	25.4755	32.7136	27.5435	26.5095	31.6796	34.7817	36.8758	35.8209	29.6116	32.7136	29.6116	29.6116	29.6116	35.8209
0	864.811	573.517		26.5094	29.6115	27.5434	35.8207	34.7815	38.9853	35.8207	33.7475	34.7815	36.8756	34.7815	38.9853	41.095	40.0401	46.3693	37.9305	32.7135	33.7475	35.8207	43.2047	44.2596	35.8207	46.3693	36.8756	41.095
0	896.785	574.126		17.2152	17.2152	16.2025	28.5771	24.4412	23.4072	22.3732	54.8373	58.0661	31.679	30.645	38.9847	36.875	31.679	53.7611	77.5674	131.477	162.817	153.531	32.713	30.645	28.5771	49.5332	51.6429	59.1424
0	857.777	574.631		19.2713	15.1899	17.2152	27.5435	26.5095	23.4074	26.5095	41.0951	38.9854	22.3734	22.3734	23.4074	25.4755	24.4414	35.8209	36.8757	44.2597	43.2048	50.5888	23.4074	23.4074	18.2373	28.5775	36.8757	30.6456
0	603.537	574.767		414.986	464.515	405.463	590.588	501.357	494.34	554.049	625.588	638.632	334.759	391.177	391.177	321.902	367.367	395.939	525.918	496.094	515.392	497.848	329.045	280.473	273.331	400.701	413.399	373.717
0	577.516	574.9		811.377	1081.1	798.393	2023.63	1623.09	1833.92	1454.32	1961.37	1833.75	710.371	1308.61	719.821	750.773	1604.07	1391.34	1665.7	1812.66	1770.46	1854.85	686.458	675.588	615.588	1373.25	1664.98	1413.78
0	820.754	575.26		35.8216	33.7483	35.8216	55.9153	52.6992	65.6025	62.3734	137.282	145.407	45.3152	55.9153	49.5347	44.2604	58.068	93.1766	132.64	169.782	174.424	169.782	60.2207	55.9153	58.068	76.4728	78.6693	72.0799
0	877.494	575.717		788.362	808.186	845.027	1049.09	975.157	1026.51	1032.96	1162.2	1147.2	670.991	868.712	733.6	728.838	916.333	981.351	1086.49	1036.19	972.215	1055.54	580.778	511.605	403.875	810.817	972.215	845.027
0	578.528	576.054		316.188	359.431	356.256	424.51	434.034	413.399	445.217	527.673	555.973	313.331	391.177	344.759	304.759	405.463	485.568	487.322	446.971	475.041	450.48	303.331	301.902	262.336	375.304	427.685	362.605
0	881.753	576.059		121.031	110.584	126.834	110.584	95.4944	98.9766	108.262	81.9607	78.6663	112.905	87.4514	90.8514	93.1729	114.066	79.7644	85.2551	59.1428	70.9819	61.2953	100.137	90.8514	77.5681	84.157	75.3718	80.8625
0	851.794	576.091		645.062	638.567	607.843	824.098	731.33	666.715	808.309	774.188	810.94	615.563	675.376	619.424	596.262	721.807	826.729	810.94	717.044	721.807	733.711	629.906	707.855	590.472	662.385	755.14	677.542
0	575.51	576.589		129.16	154.694	144.248	271.902	212.986	227.271	238.96	441.97	457.498	172.103	216.882	205.193	188.31	251.947	269.045	421.335	453.989	496.094	468.024	224.674	187.012	168.621	263.635	296.188	255.843
0	860.791	576.682		28.5775	29.6115	30.6455	44.2596	37.9305	40.0402	43.2048	62.3723	64.5248	36.8757	40.0402	35.8208	35.8208	41.0951	54.8381	59.1433	62.3723	70.9827	64.5248	30.6455	34.7816	30.6455	43.2048	55.9144	48.479
0	920.81	576.892		17.2152	24.441	18.2373	22.3731	27.5429	25.475	18.2373	46.3682	50.5876	32.7126	24.441	33.7466	31.6787	30.6447	40.0391	55.9131	84.1549	118.707	112.904	27.5429	29.6108	24.441	37.9294	43.2036	44.2585
0	824.781	577.118		44.2603	52.6992	51.6443	69.9078	62.3733	54.8389	67.7551	68.8314	77.5708	56.9916	70.9841	56.9916	56.9916	62.3733	75.3744	77.5708	79.7673	74.2761	72.0797	141.925	131.479	143.086	77.5708	77.5708	69.9078
0	907.845	577.221		53.7609	59.1421	62.3709	46.3684	51.6427	40.0393	38.9845	30.6449	29.6109	56.9896	47.4233	48.4781	47.4233	48.4781	35.8199	35.8199	34.7807	29.6109	32.7128	48.4781	58.0659	63.4471	58.0659	46.3684	48.4781
0	631.577	577.482		41.097	34.7834	33.7493	36.8776	42.1519	29.6128	35.8227	32.7151	31.681	26.5104	26.5104	24.4421	25.4763	34.7834	27.5445	27.5445	28.5786	27.5445	25.4763	20.3056	23.408	20.3056	30.6469	27.5445	25.4763
0	601.524	577.901		53.7638	59.1459	58.0695	96.6622	81.967	103.626	98.9834	187.012	169.782	68.8338	83.0653	83.0653	93.1802	95.5015	121.035	177.921	187.012	181.817	219.479	90.859	78.6721	75.3773	108.268	137.284	122.196
0	604.548	578.127		167.461	168.621	194.804	237.661	210.388	214.284	259.739	269.045	294.759	145.409	172.103	154.694	152.372	181.817	215.583	207.791	215.583	222.077	215.583	121.035	122.196	111.75	151.212	184.414	177.921
0	551.507	578.133		90.859	93.1802	92.0196	123.357	110.59	117.554	117.554	143.087	138.445	101.305	129.16	101.305	104.787	129.16	134.963	144.248	160.497	144.248	143.087	168.621	163.979	146.569	147.73	133.802	132.642
0	917.835	578.174		59.1419	59.1419	61.2943	59.1419	56.9894	60.2181	62.3706	42.1488	42.1488	61.2943	52.6974	55.9131	58.0656	55.9131	45.3134	37.9294	33.7466	33.7466	32.7127	49.5328	58.0656	51.6425	55.9131	50.5876	49.5328
0	822.766	578.567		79.7673	87.4549	87.4549	133.8	150.05	122.194	136.122	202.596	238.96	96.6586	134.961	109.426	109.426	123.354	175.585	205.193	214.284	233.765	240.258	167.46	147.729	139.604	123.354	166.3	133.8
0	577.513	579.185		675.588	779.345	653.849	2023.63	1391.85	1538.39	1517.3	1897.04	1833.75	757.917	781.726	738.869	736.488	1604.07	1391.34	1019.05	1812.66	1770.46	1854.85	686.458	675.588	600.203	1373.25	1664.98	1308.71
0	853.804	579.631		74.2748	70.983	84.1585	100.139	88.5513	92.0139	104.782	90.8532	95.496	84.1585	90.8532	74.2748	87.4531	88.5513	90.8532	87.4531	84.1585	85.2567	84.1585	100.139	102.46	97.8174	89.6925	100.139	83.0603
0	864.811	579.942		28.5774	26.5094	28.5774	36.8756	35.8207	33.7475	36.8756	33.7475	32.7135	31.6795	34.7815	38.9853	34.7815	37.9305	34.7815	37.9305	34.7815	33.7475	37.9305	42.1498	38.9853	36.8756	46.3693	36.8756	38.9853
0	872.781	579.964		105.941	124.513	97.8163	205.193	203.895	206.492	223.375	613.626	594.309	168.621	175.585	188.31	175.585	203.895	356.256	582.718	810.839	881.892	868.734	190.908	161.656	153.531	297.616	397.526	333.331
0	878.809	581.084		1122.41	1247.01	1060.37	1517.21	1122.41	1349.89	1225.81	1455.06	1622.69	1081.05	977.652	1026.5	1246.49	1288.37	1350	1205.13	1122.41	1267.17	1287.85	1060.37	1081.05	998.332	1330.98	1454.23	1225.81
0	855.764	582.598		22.3734	24.4415	30.6456	29.6116	23.4074	25.4755	29.6116	30.6456	26.5095	22.3734	31.6796	25.4755	20.3054	27.5435	21.3394	26.5095	31.6796	36.8758	30.6456	29.6116	27.5435	28.5775	29.6116	38.9855	26.5095
0	922.798	583.192		32.7126	38.9842	31.6786	55.913	67.7516	56.9893	50.5876	148.887	148.887	58.0655	63.4467	64.5229	56.9893	63.4467	105.939	162.816	262.336	354.759	349.045	47.423	41.0939	46.3682	85.2529	96.6528	105.939
0	880.121	583.434		29.6113	29.6113	32.7133	47.4238	45.3141	36.8753	41.0947	50.5884	37.9301	26.5093	30.6453	28.5773	31.6793	36.8753	36.8753	40.0399	41.0947	33.7473	35.8204	26.5093	21.3393	18.2373	33.7473	30.6453	34.7812
0	549.492	583.535		62.3752	63.4516	66.6809	107.108	88.5568	103.626	127.999	177.921	207.791	76.4755	100.144	96.6622	90.859	98.9834	129.16	185.713	218.18	249.349	241.557	83.0653	76.4755	75.3773	111.75	130.32	123.357
0	836.783	583.682		10.1266	11.1392	10.1266	26.5097	13.1646	13.1646	20.3054	27.5437	19.2714	14.1772	16.2025	16.2025	15.1899	15.1899	23.4075	27.5437	21.3395	27.5437	26.5097	21.3395	16.2025	16.2025	19.2714	22.3735	18.2373
0	860.791	584.936		27.5435	29.6115	26.5095	41.0951	32.7136	40.0402	42.1499	62.3723	64.5248	28.5775	32.7136	30.6455	33.7476	37.9305	54.8381	58.067	74.2745	70.9827	64.5248	28.5775	26.5095	27.5435	42.1499	47.4242	43.2048
0	606.562	584.956		36.8776	38.9873	31.681	45.3164	47.4261	37.9324	43.2067	56.9931	43.2067	32.7151	32.7151	29.6128	35.8227	40.0421	31.681	40.0421	34.7834	38.9873	34.7834	26.5104	33.7493	34.7834	43.2067	32.7151	34.7834
0	881.338	585.203		24.4413	24.4413	26.5093	33.7472	32.7132	32.7132	34.7812	33.7472	37.9301	19.2713	26.5093	26.5093	22.3733	28.5773	25.4753	35.8204	30.6452	25.4753	26.5093	18.2373	15.1899	18.2373	28.5773	27.5433	33.7472
0	879.299	585.251		24.4413	22.3733	21.3393	34.7812	29.6113	25.4753	31.6793	55.914	42.1496	21.3393	26.5093	22.3733	26.5093	23.4073	28.5773	41.0947	36.8753	34.7812	41.0947	18.2373	15.1899	16.2025	26.5093	30.6453	25.4753
0	877.8	585.748		2279.61	2688.6	2626.59	3726.93	3545.36	3212.55	3486.97	3959.07	4121.57	2368.12	2497.24	2559.45	2451.82	3080.77	3190.58	3170.41	3529.65	3256.47	3448.98	1560.13	1749.28	1414.54	2451.82	3278.44	2861.63
0	891.826	585.753		31.6791	30.6451	32.7131	31.6791	32.7131	27.5432	28.5771	19.2713	21.3392	31.6791	29.6111	29.6111	32.7131	28.5771	31.6791	26.5092	22.3732	19.2713	16.2025	31.6791	33.747	30.6451	27.5432	30.6451	27.5432
0	863.798	585.98		29.6115	24.4414	30.6455	46.3693	40.0402	38.9853	46.3693	56.9906	58.067	32.7135	41.095	34.7815	34.7815	45.3144	48.479	60.2195	56.9906	58.067	58.067	35.8207	33.7475	34.7815	50.5887	61.2959	46.3693
0	924.814	586.471		24.441	34.7805	22.3731	40.039	42.1487	51.6424	40.039	90.8489	93.1704	47.423	43.2036	46.3681	43.2036	49.5327	72.0756	108.26	169.781	222.077	183.115	38.9842	33.7465	29.6107	78.6642	85.2527	73.1737
0	822.767	587.054		70.9842	68.8315	80.8656	114.069	100.141	118.712	124.515	236.362	202.596	93.1765	108.265	107.105	89.6945	114.069	148.889	181.817	236.362	232.466	214.284	110.587	107.105	123.354	118.712	151.211	132.64
0	601.524	587.551		51.6455	50.5907	50.5907	87.4585	74.2789	84.1636	83.0653	159.336	158.176	61.2988	76.4755	72.0823	70.9866	85.2619	121.035	177.921	197.401	198.7	197.401	79.7704	61.2988	67.7573	95.5015	129.16	119.875
0	603.54	587.562		313.331	346.188	364.193	480.304	438.796	445.217	561.742	617.511	594.434	264.934	330.473	316.188	329.045	402.288	424.51	531.182	577.126	492.585	464.515	262.336	228.57	222.077	405.463	397.526	373.717
0	881.75	587.58		140.763	131.477	117.548	126.834	104.78	103.62	116.388	76.47	77.5681	112.905	101.298	98.9766	119.87	92.0122	76.47	66.6768	59.1428	75.3718	59.1428	84.157	94.3337	96.6552	119.87	81.9607	97.8159
0	896.782	587.873		15.1899	19.2713	15.1899	24.4412	21.3392	25.4751	20.3053	52.6978	53.7611	27.5431	34.7809	29.6111	28.5771	33.747	46.3687	64.5237	100.136	141.923	140.763	26.5091	26.5091	26.5091	46.3687	46.3687	45.3138
0	844.753	587.881		14.1772	11.1392	9.11392	15.1899	14.1772	18.2373	20.3054	52.6988	52.6988	9.11392	17.2152	19.2714	16.2025	18.2373	23.4075	41.0954	74.2753	100.139	90.8538	21.3394	16.2025	14.1772	19.2714	23.4075	24.4415
0	578.529	588.073		262.336	270.473	309.045	438.796	392.764	416.574	435.621	508.375	471.532	287.616	349.045	309.045	299.045	380.066	403.875	448.726	518.901	475.041	471.532	242.856	250.648	240.258	354.759	365.78	356.256
0	877.497	588.157		538.272	592.371	611.692	1049.09	866.08	948.686	1013.61	1093.63	1206.2	522.087	750.266	673.153	701.271	790.743	913.392	1039.42	997.479	994.253	1072.2	453.949	351.902	307.616	764.552	774.076	831.87
0	851.795	588.164		485.435	457.455	534.498	721.807	615.563	634.236	790.854	797.997	774.188	534.498	615.563	544.148	565.38	640.732	677.542	743.235	813.572	747.997	776.568	611.703	613.633	536.428	658.054	724.188	668.88
0	575.511	588.519		117.554	119.875	118.714	214.284	165.139	201.297	211.687	372.129	376.891	143.087	167.461	165.139	147.73	210.388	251.947	343.331	531.182	518.901	504.866	175.585	161.657	148.891	216.882	306.188	248.051
0	631.577	589.301		34.7834	36.8776	30.6469	48.481	32.7151	31.681	38.9873	33.7493	33.7493	27.5445	36.8776	26.5104	23.408	28.5786	27.5445	28.5786	26.5104	25.4763	25.4763	23.408	22.3739	30.6469	34.7834	29.6128	26.5104
0	943.858	589.518		16.2025	19.2712	18.2373	15.1899	17.2152	16.2025	18.2373	11.1392	12.1519	10.1266	13.1646	13.1646	12.1519	13.1646	9.11392	10.1266	8.10126	7.08861	8.10126	14.1772	13.1646	11.1392	10.1266	16.2025	14.1772
0	879.838	589.733		437.208	471.418	495.876	634.222	525.575	542.129	596.233	509.852	502.864	441.97	476.659	452.202	446.96	499.37	494.129	455.696	490.635	438.796	427.685	437.208	457.442	405.463	557.587	511.599	483.647
0	549.493	589.832		59.1459	61.2988	56.9931	107.108	72.0823	90.859	102.465	175.585	188.31	76.4755	75.3773	83.0653	74.2789	95.5015	126.839	185.713	218.18	210.388	232.466	90.859	72.0823	72.0823	111.75	104.787	110.59
0	577.516	589.9		632.11	611.742	575.203	1669.22	748.393	1228.88	1477.07	1664.98	1812.83	649.501	760.297	738.869	699.501	808.746	1269.83	1686.07	2003.56	1686.07	1833.75	471.532	592.511	405.463	1143.15	800.851	738.869
0	605.554	590.404		92.0196	98.9834	115.232	126.839	100.144	114.072	138.445	114.072	121.035	90.859	93.1802	81.967	86.3602	110.59	87.4585	123.357	107.108	94.3409	115.232	90.859	87.4585	81.967	95.5015	104.787	103.626
0	907.847	590.496		67.7521	65.5996	70.9809	62.3709	66.6759	58.0659	53.7609	30.6449	38.9845	63.4471	56.9896	67.7521	61.2946	64.5234	51.6427	41.0942	40.0393	35.8199	34.7807	68.8284	65.5996	84.1556	78.665	63.4471	59.1421
0	915.825	590.614		21.3392	19.2713	16.2025	21.3392	17.2152	20.3052	15.1899	24.441	18.2373	17.2152	18.2373	20.3052	17.2152	18.2373	19.2713	26.509	23.4071	23.4071	21.3392	23.4071	22.3731	20.3052	24.441	22.3731	23.4071
0	862.8	590.706		34.7816	36.8756	35.8208	66.6774	53.7617	66.6774	68.83	104.781	96.6562	49.5338	59.1433	58.067	51.6436	60.2196	77.569	96.6562	98.9777	93.1741	83.0599	55.9144	44.2596	53.7617	68.83	92.0134	75.3726
0	855.763	591.405		21.3394	24.4415	26.5095	29.6116	25.4755	28.5775	22.3734	42.15	26.5095	23.4074	23.4074	25.4755	20.3054	21.3394	23.4074	32.7136	32.7136	36.8758	34.7817	29.6116	36.8758	31.6796	25.4755	38.9855	26.5095
0	909.813	592.014		16.2025	17.2152	16.2025	12.1519	19.2713	14.1772	11.1392	7.08861	8.10126	11.1392	13.1646	19.2713	13.1646	13.1646	8.10126	8.10126	11.1392	10.1266	9.11392	15.1899	16.2025	19.2713	13.1646	12.1519	13.1646
0	877.502	593.682		416.574	485.398	440.383	933.98	692.619	839.764	931.039	1158.2	1206.2	432.447	653.688	529.076	544.068	701.27	913.392	1007.16	997.479	984.576	1072.2	271.902	269.045	192.206	668.828	743.124	752.647
0	820.751	593.774		25.4758	31.6801	25.4758	37.9313	44.2604	43.2056	50.5895	130.318	137.282	32.7142	37.9313	40.041	36.8764	35.8216	63.4498	97.8194	145.407	162.818	162.818	44.2604	46.3701	46.3701	46.3701	54.839	62.3734
0	915.818	593.893		21.3392	19.2713	15.1899	21.3392	17.2152	20.3052	17.2152	24.441	21.3392	17.2152	19.2713	20.3052	17.2152	18.2373	27.5429	26.509	23.4071	23.4071	19.2713	22.3731	22.3731	18.2373	23.4071	22.3731	23.4071
0	922.8	594.039		27.5428	33.7465	37.9294	47.423	54.8368	52.6973	49.5327	141.923	124.511	48.4779	50.5876	52.6973	47.423	56.9893	84.1548	123.35	224.674	324.759	290.473	40.039	37.9294	36.8745	80.8605	100.135	97.8135
0	551.508	594.257		73.1806	77.5738	74.2789	110.59	98.9834	110.59	115.232	141.927	119.875	79.7704	95.5015	87.4585	89.6984	111.75	105.947	143.087	137.284	159.336	146.569	137.284	153.533	123.357	114.072	123.357	114.072
0	860.786	594.902		21.3394	24.4414	19.2713	35.8208	29.6115	29.6115	38.9854	65.6012	55.9144	26.5095	32.7136	35.8208	27.5435	37.9305	43.2048	53.7618	59.1433	68.8301	64.5248	28.5775	22.3734	25.4754	41.0951	47.4242	40.0402
0	920.808	594.916		17.2152	15.1899	17.2152	22.3731	19.2712	24.441	16.2025	33.7466	36.8745	22.3731	25.475	26.5089	20.3052	27.5429	28.5768	44.2585	67.7517	107.1	116.386	16.2025	21.3391	21.3391	34.7805	33.7466	42.1488
0	896.787	595.01		14.1772	17.2152	13.1646	25.4751	23.4072	20.3053	19.2713	52.6978	53.7611	26.5091	34.7809	28.5771	29.6111	33.747	46.3687	59.1424	89.6898	134.959	122.191	25.4751	26.5091	26.5091	46.3687	46.3687	45.3138
0	870.771	595.09		12.1519	11.1392	14.1772	22.3733	19.2713	21.3393	18.2373	62.3719	59.1431	23.4073	24.4413	21.3393	21.3393	27.5434	40.04	65.6008	90.8522	110.584	123.352	28.5774	22.3733	22.3733	37.9303	42.1497	42.1497
0	603.537	595.135		280.473	300.473	309.045	487.322	365.78	421.335	506.62	596.357	615.588	255.843	281.902	290.473	284.759	337.616	380.066	448.726	485.568	518.901	563.665	210.388	203.895	192.206	307.616	336.188	329.045
0	917.834	595.696		67.7518	65.5993	90.8492	65.5993	60.2181	68.8281	58.0656	46.3683	46.3683	58.0656	68.8281	61.2943	60.2181	59.1419	53.7607	44.2585	32.7127	33.7466	29.6108	48.478	51.6425	49.5328	56.9894	53.7607	61.2943
0	905.842	595.696		307.616	346.188	310.473	389.59	399.113	400.701	354.759	304.759	255.843	296.188	303.331	283.331	250.648	299.045	261.038	209.089	201.297	177.921	176.746	227.271	255.843	244.154	287.616	279.045	300.473
0	881.751	598.243		122.191	112.905	108.262	121.031	110.584	125.673	94.3337	76.47	90.8514	109.423	97.8159	100.137	98.9766	117.548	84.157	81.9607	63.4479	66.6768	56.9902	93.1729	104.78	101.298	108.262	100.137	98.9766
